# Supplementary material for: E183K Mutation in Chalcone Synthase C2 Causes Protein Aggregation and Maize Colorless
Source: Front Plant Sci. 2021 Jun 23;12:679654. doi: 10.3389/fpls.2021.679654 (PMC8261305; doi:10.3389/fpls.2021.679654)
Supplement: Supplementary Table 2 — Information of markers for mutant mapping in Chr4:125M-250M (excel file). [file Data_Sheet_2.xlsx]

## Sheet: TableS2.Markers
CHROM	POS	REF	ALT	EFF	B73.GT	B73.AD	B73.DP	mutant.GT	mutant.AD	mutant.DP	MP.GT	MP.AD	MP.DP	Vairant-index	Variant-index.lowess
4	125165424	G	A	INTERGENIC(MODIFIER||||||||)	G/G	18,0	18	A/A	0,24	24	G/A	26,41	67	0.61194	0.618618
4	125311486	G	A	INTERGENIC(MODIFIER||||||||)	G/G	13,0	13	A/A	0,17	17	G/A	22,37	59	0.627119	0.620552
4	125330940	G	A	INTERGENIC(MODIFIER||||||||)	G/G	10,0	10	A/A	0,9	9	G/A	17,21	38	0.552632	0.620809
4	125819993	G	A	INTERGENIC(MODIFIER||||||||)	G/G	28,0	28	A/A	0,42	44	G/A	32,67	99	0.676768	0.627284
4	125865556	G	A	INTERGENIC(MODIFIER||||||||)	G/G	21,1	22	A/A	0,25	25	G/A	19,35	54	0.648148	0.627887
4	125962828	G	A	INTERGENIC(MODIFIER||||||||)	G/G	11,0	11	A/A	0,23	23	G/A	45,31	76	0.407895	0.628661
4	126229362	G	A	INTERGENIC(MODIFIER||||||||)	G/G	10,0	10	A/A	0,18	18	G/A	36,29	65	0.446154	0.630782
4	127469530	G	T	INTERGENIC(MODIFIER||||||||)	G/G	5,0	5	T/T	0,15	15	G/T	18,35	53	0.660377	0.640652
4	127757323	G	A	INTERGENIC(MODIFIER||||||||)	G/G	10,0	10	A/A	0,14	14	G/A	13,28	41	0.682927	0.642943
4	128363579	G	A	INTERGENIC(MODIFIER||||||||)	G/G	26,0	26	A/A	0,24	24	G/A	37,58	95	0.610526	0.643039
4	129096882	G	A	INTERGENIC(MODIFIER||||||||)	G/G	12,0	12	A/A	0,16	16	G/A	19,50	69	0.724638	0.643156
4	129108454	G	A	INTERGENIC(MODIFIER||||||||)	G/A	8,1	9	A/A	0,17	17	G/A	15,36	51	0.705882	0.643158
4	129754913	G	A	INTERGENIC(MODIFIER||||||||)	G/G	16,0	16	A/A	0,12	12	G/A	10,32	42	0.761905	0.643261
4	129799709	G	A	INTERGENIC(MODIFIER||||||||)	G/A	5,1	6	A/A	0,15	15	G/A	9,24	33	0.727273	0.643268
4	130192244	G	A	INTERGENIC(MODIFIER||||||||)	G/G	15,0	15	A/A	0,16	16	G/A	11,26	37	0.702703	0.64333
4	130630116	G	A	INTERGENIC(MODIFIER||||||||)	G/G	13,0	13	A/A	0,11	11	G/A	21,28	49	0.571429	0.640366
4	130712234	G	A	INTERGENIC(MODIFIER||||||||)	G/G	13,1	14	A/A	0,14	14	G/A	16,31	47	0.659574	0.63981
4	130908557	G	A	INTERGENIC(MODIFIER||||||||)	G/G	17,0	17	A/A	0,24	24	G/A	19,33	52	0.634615	0.638481
4	132132452	G	A	INTERGENIC(MODIFIER||||||||)	G/G	9,0	9	A/A	0,19	19	G/A	25,41	66	0.621212	0.630195
4	132562332	G	A	UPSTREAM(MODIFIER||1800||Zm00001d050933|protein_coding|CODING|Zm00001d050933_T001|)	G/G	13,0	13	A/A	0,22	22	G/A	26,35	61	0.57377	0.627285
4	133620189	G	A	INTERGENIC(MODIFIER||||||||)	G/G	10,0	10	A/A	0,17	17	G/A	22,26	48	0.541667	0.615366
4	134782939	G	A	INTERGENIC(MODIFIER||||||||)	G/G	14,0	14	A/A	0,24	24	G/A	17,43	60	0.716667	0.602265
4	134886642	TG	T	INTERGENIC(MODIFIER||||||||)	TG/T	9,1	11	T/T	0,25	28	TG/T	27,33	63	0.55	0.601097
4	134994916	G	A	DOWNSTREAM(MODIFIER||3409||Zm00001d050981|protein_coding|CODING|Zm00001d050981_T001|)	G/A	10,1	11	A/A	0,16	16	G/A	26,33	59	0.559322	0.599877
4	135719077	G	A	INTERGENIC(MODIFIER||||||||)	G/G	13,0	13	A/A	0,23	24	G/A	37,50	87	0.574713	0.601045
4	135966739	A	G	INTERGENIC(MODIFIER||||||||)	A/A	9,0	9	G/G	0,7	7	A/G	17,32	49	0.653061	0.601445
4	136505243	G	A	INTERGENIC(MODIFIER||||||||)	G/G	16,1	17	A/A	0,15	15	G/A	32,40	72	0.555556	0.602314
4	136551220	G	A	UTR_3_PRIME(MODIFIER||753||Zm00001d051009|protein_coding|CODING|Zm00001d051009_T002|8)	G/G	17,1	18	A/A	0,25	25	G/A	24,26	51	0.52	0.602388
4	136645518	G	A	INTERGENIC(MODIFIER||||||||)	G/G	13,1	14	A/A	0,14	14	G/A	18,29	47	0.617021	0.60254
4	136767230	G	A	SYNONYMOUS_CODING(LOW|SILENT|gcC/gcT|A161|Zm00001d051012|protein_coding|CODING|Zm00001d051012_T001|1)	G/G	14,0	14	A/A	0,18	18	G/A	22,40	62	0.645161	0.602737
4	137111481	G	A	INTERGENIC(MODIFIER||||||||)	G/G	5,0	5	A/A	0,18	18	G/A	25,21	46	0.456522	0.603292
4	137181915	G	A	INTERGENIC(MODIFIER||||||||)	G/G	17,0	18	A/A	0,26	27	G/A	34,60	94	0.638298	0.603406
4	137289522	G	A	INTRON(MODIFIER||||Zm00001d051020|protein_coding|CODING|Zm00001d051020_T001|1)	G/G	10,0	10	A/A	0,14	14	G/A	14,17	31	0.548387	0.60358
4	137597108	G	A	INTERGENIC(MODIFIER||||||||)	G/G	22,1	23	A/A	0,26	26	G/A	22,50	72	0.694444	0.605524
4	137825057	G	A	INTERGENIC(MODIFIER||||||||)	G/G	14,1	15	A/A	0,34	34	G/A	38,49	89	0.563218	0.606965
4	138621356	G	A	INTERGENIC(MODIFIER||||||||)	G/G	17,0	17	A/A	0,10	10	G/A	14,32	46	0.695652	0.611998
4	138797177	G	A	INTERGENIC(MODIFIER||||||||)	G/G	6,0	6	A/A	0,16	16	G/A	16,30	46	0.652174	0.61311
4	139104064	G	A	INTERGENIC(MODIFIER||||||||)	G/G	5,0	5	A/A	0,11	11	G/A	17,25	42	0.595238	0.61505
4	139509275	G	A	INTERGENIC(MODIFIER||||||||)	G/G	9,0	9	A/A	0,13	13	G/A	20,36	56	0.642857	0.617611
4	139775652	G	A	INTERGENIC(MODIFIER||||||||)	G/G	12,0	12	A/A	0,15	15	G/A	22,35	57	0.614035	0.618771
4	140068854	G	A	DOWNSTREAM(MODIFIER||3472||Zm00001d051063|protein_coding|CODING|Zm00001d051063_T001|)	G/G	11,0	11	A/A	0,21	21	G/A	22,32	54	0.592593	0.620048
4	140217778	G	A	INTERGENIC(MODIFIER||||||||)	G/G	17,1	18	A/A	0,9	9	G/A	26,41	67	0.61194	0.620696
4	140287090	G	A	INTERGENIC(MODIFIER||||||||)	G/G	18,0	18	A/A	0,17	17	G/A	37,46	83	0.554217	0.620998
4	140573443	G	A	INTERGENIC(MODIFIER||||||||)	G/G	16,1	17	A/A	0,18	18	G/A	21,44	65	0.676923	0.622245
4	141113765	G	A	INTERGENIC(MODIFIER||||||||)	G/G	14,1	15	A/A	0,27	27	G/A	34,61	95	0.642105	0.624598
4	141309713	G	A	UTR_5_PRIME(MODIFIER||1250||Zm00001d051081|protein_coding|CODING|Zm00001d051081_T004|1)	G/G	14,1	15	A/A	0,24	24	G/A	32,49	81	0.604938	0.625451
4	142070310	G	A	INTERGENIC(MODIFIER||||||||)	G/G	13,0	13	A/A	0,11	11	G/A	21,40	61	0.655738	0.624482
4	142772919	AC	A	INTERGENIC(MODIFIER||||||||)	AC/AC	10,0	11	A/A	1,20	22	AC/A	14,20	40	0.588235	0.623587
4	142944011	G	A	INTERGENIC(MODIFIER||||||||)	G/G	11,0	11	A/A	0,26	26	G/A	19,40	59	0.677966	0.623369
4	143611856	C	T	INTERGENIC(MODIFIER||||||||)	C/C	16,1	17	T/T	0,29	29	C/T	26,44	70	0.628571	0.622518
4	144636401	G	A	INTERGENIC(MODIFIER||||||||)	G/G	11,1	12	A/A	0,15	15	G/A	37,33	70	0.471429	0.6197
4	144871673	G	A	INTERGENIC(MODIFIER||||||||)	G/A	9,1	10	A/A	0,23	23	G/A	15,38	53	0.716981	0.619053
4	144879938	G	A	INTERGENIC(MODIFIER||||||||)	G/G	11,0	11	A/A	0,16	16	G/A	21,34	55	0.618182	0.619031
4	145018618	G	A	INTERGENIC(MODIFIER||||||||)	G/A	9,1	10	A/A	0,19	20	G/A	10,16	26	0.615385	0.618649
4	145161827	G	A	INTERGENIC(MODIFIER||||||||)	G/A	8,1	9	A/A	0,17	18	G/A	24,41	65	0.630769	0.618255
4	145374770	G	A	INTERGENIC(MODIFIER||||||||)	G/G	10,0	10	A/A	0,18	18	G/A	18,38	56	0.678571	0.61767
4	145414732	G	A	INTERGENIC(MODIFIER||||||||)	G/G	22,1	23	A/A	0,12	12	G/A	24,33	57	0.578947	0.61756
4	145603596	G	A	INTERGENIC(MODIFIER||||||||)	G/G	11,0	11	A/A	0,16	17	G/A	20,39	59	0.661017	0.61704
4	145674401	G	A	INTERGENIC(MODIFIER||||||||)	G/G	9,0	9	A/A	0,13	13	G/A	17,32	49	0.653061	0.616846
4	145684687	G	A	INTERGENIC(MODIFIER||||||||)	G/G	7,0	7	A/A	0,11	11	G/A	18,30	51	0.625	0.616817
4	145718864	T	TG	INTERGENIC(MODIFIER||||||||)	T/T	11,0	12	TG/TG	1,13	16	T/TG	20,29	52	0.591837	0.616723
4	145894675	G	A	INTERGENIC(MODIFIER||||||||)	G/G	14,0	14	A/A	1,14	15	G/A	20,20	40	0.5	0.61624
4	146472103	G	A	INTERGENIC(MODIFIER||||||||)	G/G	12,1	13	A/A	0,26	26	G/A	28,37	65	0.569231	0.616124
4	146560540	G	A	INTERGENIC(MODIFIER||||||||)	G/G	8,0	8	A/A	0,21	22	G/A	22,25	47	0.531915	0.616107
4	147040048	G	A	INTERGENIC(MODIFIER||||||||)	G/G	13,1	14	A/A	0,11	11	G/A	15,27	42	0.642857	0.616011
4	148030497	CT	C	UTR_5_PRIME(MODIFIER||120||Zm00001d051193|protein_coding|CODING|Zm00001d051193_T002|1|INFO_REALIGN_3_PRIME)	CT/C	9,1	11	C/C	0,14	14	CT/C	14,23	42	0.621622	0.615812
4	148112026	G	A	INTERGENIC(MODIFIER||||||||)	G/G	20,0	20	A/A	0,22	22	G/A	30,60	91	0.666667	0.615796
4	148237533	G	A	INTERGENIC(MODIFIER||||||||)	G/G	21,0	21	A/A	0,26	27	G/A	43,55	98	0.561224	0.615771
4	148510624	G	A	INTERGENIC(MODIFIER||||||||)	G/G	8,0	8	A/A	0,11	11	G/A	17,25	42	0.595238	0.617504
4	148808779	G	A	INTERGENIC(MODIFIER||||||||)	G/G	13,0	13	A/A	0,15	15	G/A	26,40	66	0.606061	0.619397
4	148937650	G	A	INTERGENIC(MODIFIER||||||||)	G/G	11,1	12	A/A	0,25	26	G/A	27,43	70	0.614286	0.620215
4	149460056	G	A	INTERGENIC(MODIFIER||||||||)	G/G	16,0	16	A/A	0,12	12	G/A	17,26	43	0.604651	0.62353
4	149530447	G	A	INTERGENIC(MODIFIER||||||||)	G/G	8,0	8	A/A	0,16	16	G/A	27,42	69	0.608696	0.623977
4	149785473	TACA	T	INTERGENIC(MODIFIER||||||||)	TACA/TACA	6,0	6	T/T	0,7	10	TACA/T	13,18	38	0.580645	0.625596
4	149797069	G	A	INTERGENIC(MODIFIER||||||||)	G/G	6,1	7	A/A	0,24	24	G/A	22,40	62	0.645161	0.625669
4	150327133	G	A	INTERGENIC(MODIFIER||||||||)	G/G	19,1	20	A/A	0,15	16	G/A	17,33	50	0.66	0.629034
4	150500916	G	A	NON_SYNONYMOUS_CODING(MODERATE|MISSENSE|Cca/Tca|P100S|Zm00001d051249|protein_coding|CODING|Zm00001d051249_T003|4)	G/G	14,0	15	A/A	0,14	14	G/A	7,17	24	0.708333	0.630137
4	150511694	G	A	INTERGENIC(MODIFIER||||||||)	G/G	18,0	18	A/A	0,17	17	G/A	19,23	42	0.547619	0.630205
4	150547429	G	A	INTERGENIC(MODIFIER||||||||)	G/G	14,1	15	A/A	0,17	17	G/A	21,57	79	0.730769	0.630432
4	150961514	G	A	DOWNSTREAM(MODIFIER||1859||Zm00001d051258|protein_coding|CODING|Zm00001d051258_T001|)	G/G	12,0	12	A/A	0,27	27	G/A	37,64	101	0.633663	0.63433
4	150973582	G	A	INTERGENIC(MODIFIER||||||||)	G/G	11,0	11	A/A	0,17	17	G/A	24,39	63	0.619048	0.634444
4	151571189	G	A	INTERGENIC(MODIFIER||||||||)	G/G	25,1	26	A/A	0,17	17	G/A	33,58	91	0.637363	0.640069
4	151741514	G	A	INTERGENIC(MODIFIER||||||||)	G/G	15,1	16	A/A	0,18	18	G/A	28,41	69	0.594203	0.641673
4	152339282	G	A	INTERGENIC(MODIFIER||||||||)	G/G	10,0	10	A/A	0,18	18	G/A	18,36	54	0.666667	0.6473
4	152609323	G	A	INTERGENIC(MODIFIER||||||||)	G/G	15,0	15	A/A	0,13	13	G/A	20,26	46	0.565217	0.649842
4	152736161	G	A	INTERGENIC(MODIFIER||||||||)	G/G	9,0	9	A/A	0,26	26	G/A	29,58	87	0.666667	0.651036
4	153101040	G	A	INTERGENIC(MODIFIER||||||||)	G/G	16,0	16	A/A	0,16	16	G/A	14,40	55	0.740741	0.652382
4	153379393	G	A	INTERGENIC(MODIFIER||||||||)	G/G	12,1	14	A/A	0,21	21	G/A	25,53	78	0.679487	0.653409
4	153532318	G	A	INTERGENIC(MODIFIER||||||||)	G/G	12,0	12	A/A	0,20	20	G/A	20,34	55	0.62963	0.653974
4	153717268	G	A	INTERGENIC(MODIFIER||||||||)	G/G	16,0	16	A/A	0,16	16	G/A	18,36	54	0.666667	0.654656
4	154112453	G	A	INTERGENIC(MODIFIER||||||||)	G/A	7,1	8	A/A	0,16	16	G/A	26,45	72	0.633803	0.656114
4	155306466	G	A	UPSTREAM(MODIFIER||335||Zm00001d051347|protein_coding|CODING|Zm00001d051347_T001|)	G/G	7,0	7	A/A	0,12	12	G/A	5,14	19	0.736842	0.660647
4	155487700	G	A	INTERGENIC(MODIFIER||||||||)	G/G	26,1	27	A/A	0,22	23	G/A	20,40	60	0.666667	0.661335
4	155842272	G	A	INTERGENIC(MODIFIER||||||||)	G/G	17,1	18	A/A	0,15	15	G/A	19,43	62	0.693548	0.662682
4	157190602	G	A	INTERGENIC(MODIFIER||||||||)	G/G	7,0	7	A/A	0,12	13	G/A	16,23	39	0.589744	0.670799
4	157241026	G	A	INTERGENIC(MODIFIER||||||||)	G/G	12,1	13	A/A	0,10	10	G/A	22,36	58	0.62069	0.671103
4	157330429	G	A	DOWNSTREAM(MODIFIER||569||Zm00001d051405|protein_coding|CODING|Zm00001d051405_T001|)	G/G	15,0	15	A/A	0,19	19	G/A	29,60	89	0.674157	0.671641
4	157758409	G	A	INTERGENIC(MODIFIER||||||||)	G/G	4,0	4	A/A	0,6	6	G/A	7,7	14	0.5	0.674218
4	158056412	G	A	INTERGENIC(MODIFIER||||||||)	G/G	16,0	16	A/A	0,18	18	G/A	20,41	62	0.672131	0.676012
4	158646701	G	A	INTERGENIC(MODIFIER||||||||)	G/G	17,0	17	A/A	0,15	15	G/A	16,40	56	0.714286	0.680444
4	158705618	G	A	INTERGENIC(MODIFIER||||||||)	G/G	16,0	16	A/A	0,16	16	G/A	16,39	55	0.709091	0.680887
4	158825508	G	A	INTERGENIC(MODIFIER||||||||)	G/G	18,0	18	A/A	0,19	19	G/A	27,36	63	0.571429	0.681787
4	158827838	G	A	INTERGENIC(MODIFIER||||||||)	G/G	18,1	19	A/A	0,12	12	G/A	23,42	65	0.646154	0.681804
4	159707390	G	A	UPSTREAM(MODIFIER||1063||Zm00001d051466|protein_coding|CODING|Zm00001d051466_T001|)	G/G	9,0	9	A/A	0,15	15	G/A	17,45	62	0.725806	0.688409
4	159945229	G	A	UPSTREAM(MODIFIER||528||Zm00001d051475|protein_coding|CODING|Zm00001d051475_T002|)	G/G	11,0	11	A/A	1,12	13	G/A	11,33	44	0.75	0.690194
4	160010020	G	A	UPSTREAM(MODIFIER||1829||Zm00001d051478|protein_coding|CODING|Zm00001d051478_T001|)	G/G	8,0	8	A/A	0,10	10	G/A	15,27	42	0.642857	0.690681
4	160483975	G	A	INTERGENIC(MODIFIER||||||||)	G/G	6,0	6	A/A	0,12	12	G/A	14,24	38	0.631579	0.69424
4	160700827	G	A	UPSTREAM(MODIFIER||4342||Zm00001d051507|protein_coding|CODING|Zm00001d051507_T012|)	G/G	20,0	20	A/A	0,27	27	G/A	27,67	94	0.712766	0.696751
4	161139458	G	A	INTERGENIC(MODIFIER||||||||)	G/G	15,0	15	A/A	0,17	17	G/A	13,35	48	0.729167	0.701832
4	162227947	G	A	INTERGENIC(MODIFIER||||||||)	G/G	12,0	12	A/A	0,21	21	G/A	12,46	58	0.793103	0.71444
4	162304542	G	A	DOWNSTREAM(MODIFIER||1284||Zm00001d051550|protein_coding|CODING|Zm00001d051550_T001|)	G/A	9,1	10	A/A	0,15	15	G/A	16,32	48	0.666667	0.715328
4	162441043	G	A	INTERGENIC(MODIFIER||||||||)	G/A	8,1	9	A/A	0,16	16	G/A	8,28	36	0.777778	0.716909
4	162480190	G	A	INTERGENIC(MODIFIER||||||||)	G/G	11,0	11	A/A	0,10	10	G/A	9,36	45	0.8	0.717362
4	163048510	G	A	INTERGENIC(MODIFIER||||||||)	G/G	19,1	20	A/A	0,25	25	G/A	29,64	93	0.688172	0.722345
4	163149289	G	A	UPSTREAM(MODIFIER||3854||Zm00001d051573|protein_coding|CODING|Zm00001d051573_T001|)	G/G	17,0	17	A/A	0,13	13	G/A	10,19	29	0.655172	0.723228
4	163218062	G	A	INTERGENIC(MODIFIER||||||||)	G/G	7,0	7	A/A	0,16	16	G/A	23,46	70	0.666667	0.723831
4	163959482	G	A	INTERGENIC(MODIFIER||||||||)	G/A	4,1	5	A/A	0,17	17	G/A	21,47	69	0.691176	0.730331
4	164294918	G	A	INTERGENIC(MODIFIER||||||||)	G/G	15,0	15	A/A	0,26	26	G/A	16,70	86	0.813953	0.733272
4	164436690	G	A	SYNONYMOUS_CODING(LOW|SILENT|aaG/aaA|K24|Zm00001d051608|protein_coding|CODING|Zm00001d051608_T012|16)	G/G	6,0	6	A/A	0,16	16	G/A	15,44	59	0.745763	0.734515
4	164856612	G	A	INTERGENIC(MODIFIER||||||||)	G/G	25,0	25	A/A	0,31	31	G/A	17,77	95	0.819149	0.738196
4	165042577	G	A	INTERGENIC(MODIFIER||||||||)	G/G	18,1	19	A/A	0,23	23	G/A	14,36	50	0.72	0.74017
4	165325247	AG	A	INTERGENIC(MODIFIER||||||||)	AG/A	9,1	12	A/A	0,10	10	AG/A	8,19	28	0.703704	0.74317
4	165384167	G	A	INTERGENIC(MODIFIER||||||||)	G/G	12,0	12	A/A	0,27	27	G/A	17,41	58	0.706897	0.743795
4	165426271	G	A	INTERGENIC(MODIFIER||||||||)	G/G	19,0	19	A/A	0,27	27	G/A	10,34	45	0.772727	0.744242
4	165827236	C	T	INTERGENIC(MODIFIER||||||||)	C/C	7,0	7	T/T	0,24	24	C/T	28,21	49	0.428571	0.748498
4	166095376	C	T	UPSTREAM(MODIFIER||3557||Zm00001d051664|protein_coding|CODING|Zm00001d051664_T001|)	C/C	9,0	9	T/T	0,8	8	C/T	12,24	37	0.666667	0.751344
4	166210359	C	T	INTERGENIC(MODIFIER||||||||)	C/T	8,1	9	T/T	0,20	20	C/T	14,51	65	0.784615	0.752564
4	166234820	C	T	INTERGENIC(MODIFIER||||||||)	C/C	12,1	13	T/T	0,28	28	C/T	17,55	72	0.763889	0.752824
4	166949904	G	A	INTERGENIC(MODIFIER||||||||)	G/A	4,1	5	A/A	0,19	19	G/A	15,44	59	0.745763	0.760413
4	167578498	G	A	INTERGENIC(MODIFIER||||||||)	G/A	11,1	12	A/A	0,14	14	G/A	13,40	53	0.754717	0.762527
4	168640704	G	A	SYNONYMOUS_CODING(LOW|SILENT|ccC/ccT|P122|Zm00001d051746|protein_coding|CODING|Zm00001d051746_T001|2)	G/G	22,0	22	A/A	0,27	27	G/A	12,51	63	0.809524	0.766098
4	169439474	G	A	DOWNSTREAM(MODIFIER||1167||Zm00001d051779|protein_coding|CODING|Zm00001d051779_T001|)	G/G	24,1	25	A/A	0,30	30	G/A	17,70	87	0.804598	0.76679
4	170022337	G	A	UPSTREAM(MODIFIER||1419||Zm00001d051801|protein_coding|CODING|Zm00001d051801_T002|)	G/G	15,0	15	A/A	0,20	21	G/A	9,37	46	0.804348	0.767296
4	170398685	G	A	INTERGENIC(MODIFIER||||||||)	G/G	16,0	16	A/A	0,23	24	G/A	16,43	59	0.728814	0.767622
4	170413631	G	A	INTERGENIC(MODIFIER||||||||)	G/G	6,0	6	A/A	0,23	24	G/A	8,42	50	0.84	0.767635
4	170465193	A	AT	INTERGENIC(MODIFIER||||||||)	A/A	16,0	17	AT/AT	0,23	23	A/AT	6,50	57	0.892857	0.76768
4	171287168	G	A	INTERGENIC(MODIFIER||||||||)	G/G	8,0	8	A/A	0,12	12	G/A	10,36	46	0.782609	0.766584
4	171615278	A	AC	INTERGENIC(MODIFIER||||||||)	A/A	13,0	13	AC/AC	0,13	16	A/AC	13,18	41	0.580645	0.766147
4	171928099	G	A	INTERGENIC(MODIFIER||||||||)	G/G	15,0	15	A/A	0,23	23	G/A	25,67	92	0.728261	0.76573
4	172407477	G	A	UPSTREAM(MODIFIER||2817||Zm00001d051852|protein_coding|CODING|Zm00001d051852_T001|)	G/G	14,0	14	A/A	1,24	25	G/A	21,50	71	0.704225	0.765091
4	172620977	G	A	INTERGENIC(MODIFIER||||||||)	G/G	14,0	14	A/A	0,18	18	G/A	15,40	55	0.727273	0.764806
4	172725776	G	A	DOWNSTREAM(MODIFIER||873||Zm00001d051865|protein_coding|CODING|Zm00001d051865_T001|)	G/G	6,0	6	A/A	0,9	9	G/A	4,6	10	0.6	0.764666
4	172768604	G	A	NON_SYNONYMOUS_CODING(MODERATE|MISSENSE|cGg/cAg|R203Q|Zm00001d051867|protein_coding|CODING|Zm00001d051867_T001|2)	G/G	18,1	19	A/A	0,25	25	G/A	24,65	90	0.730337	0.764609
4	173172666	G	A	INTERGENIC(MODIFIER||||||||)	G/G	11,0	11	A/A	0,11	11	G/A	9,28	37	0.756757	0.766889
4	173174112	G	A	INTERGENIC(MODIFIER||||||||)	G/G	14,0	14	A/A	0,11	11	G/A	18,38	56	0.678571	0.766897
4	173274238	G	A	INTERGENIC(MODIFIER||||||||)	G/G	13,0	13	A/A	0,15	15	G/A	18,42	61	0.7	0.767462
4	173742889	G	A	INTERGENIC(MODIFIER||||||||)	G/G	13,0	13	A/A	0,10	10	G/A	8,23	32	0.741935	0.770106
4	174004046	G	A	INTERGENIC(MODIFIER||||||||)	G/A	10,1	11	A/A	0,17	18	G/A	16,51	67	0.761194	0.77158
4	174061616	G	A	INTERGENIC(MODIFIER||||||||)	G/G	14,0	14	A/A	0,24	24	G/A	18,58	76	0.763158	0.771904
4	174311625	G	A	UPSTREAM(MODIFIER||1608||Zm00001d051906|protein_coding|CODING|Zm00001d051906_T003|)	G/G	14,1	15	A/A	0,18	19	G/A	10,48	58	0.827586	0.773315
4	174634873	G	A	UPSTREAM(MODIFIER||281||Zm00001d051919|protein_coding|CODING|Zm00001d051919_T001|)	G/G	19,0	19	A/A	0,26	26	G/A	7,50	57	0.877193	0.775139
4	174646807	G	A	DOWNSTREAM(MODIFIER||2591||Zm00001d051920|protein_coding|CODING|Zm00001d051920_T001|)	G/G	11,0	11	A/A	0,22	22	G/A	14,52	66	0.787879	0.775206
4	174913277	G	A	UPSTREAM(MODIFIER||30||Zm00001d051943|protein_coding|CODING|Zm00001d051943_T001|)	G/G	19,0	19	A/A	1,38	39	G/A	28,96	125	0.774194	0.776709
4	174979078	G	A	DOWNSTREAM(MODIFIER||201||Zm00001d051944|protein_coding|CODING|Zm00001d051944_T001|)	G/G	6,0	6	A/A	0,20	20	G/A	10,34	44	0.772727	0.777081
4	175008235	G	A	INTERGENIC(MODIFIER||||||||)	G/G	13,0	13	A/A	0,13	13	G/A	16,60	76	0.789474	0.777245
4	175902215	G	A	INTERGENIC(MODIFIER||||||||)	G/G	12,0	12	A/A	1,13	14	G/A	8,26	34	0.764706	0.790095
4	176472922	G	A	INTERGENIC(MODIFIER||||||||)	G/G	19,0	19	A/A	0,14	15	G/A	17,62	79	0.78481	0.798297
4	176637189	G	A	DOWNSTREAM(MODIFIER||2090||Zm00001d052019|protein_coding|CODING|Zm00001d052019_T001|)	G/G	20,0	20	A/A	0,14	15	G/A	11,80	91	0.879121	0.800659
4	177588870	G	A	INTERGENIC(MODIFIER||||||||)	G/G	9,0	9	A/A	0,23	23	G/A	15,54	70	0.782609	0.809455
4	177794383	G	A	INTERGENIC(MODIFIER||||||||)	G/G	8,0	8	A/A	0,11	11	G/A	6,42	48	0.875	0.811355
4	177801429	T	A	INTERGENIC(MODIFIER||||||||)	T/T	15,0	15	A/A	1,21	22	T/A	15,42	57	0.736842	0.81142
4	177963755	G	A	UPSTREAM(MODIFIER||2345||Zm00001d052056|protein_coding|CODING|Zm00001d052056_T005|)	G/G	22,1	23	A/A	0,26	26	G/A	15,69	84	0.821429	0.81292
4	178625372	G	A	INTERGENIC(MODIFIER||||||||)	G/G	8,0	8	A/A	0,21	21	G/A	13,48	61	0.786885	0.819036
4	178676179	G	A	INTERGENIC(MODIFIER||||||||)	G/G	13,0	13	A/A	0,15	15	G/A	6,57	63	0.904762	0.819505
4	179865052	G	A	INTERGENIC(MODIFIER||||||||)	G/G	7,0	7	A/A	0,11	11	G/A	7,35	42	0.833333	0.831032
4	180088199	G	A	DOWNSTREAM(MODIFIER||3759||Zm00001d052111|protein_coding|CODING|Zm00001d052111_T007|)	G/G	12,0	12	A/A	0,10	10	G/A	10,41	51	0.803922	0.833196
4	180150391	G	A	DOWNSTREAM(MODIFIER||338||Zm00001d052112|protein_coding|CODING|Zm00001d052112_T001|)	G/G	15,1	16	A/A	0,18	18	G/A	12,53	65	0.815385	0.833799
4	180805425	G	A	INTERGENIC(MODIFIER||||||||)	G/G	17,1	18	A/A	1,21	22	G/A	8,54	63	0.870968	0.84015
4	180830333	G	A	INTERGENIC(MODIFIER||||||||)	G/G	9,0	9	A/A	0,20	20	G/A	10,45	55	0.818182	0.840391
4	181267564	G	A	INTERGENIC(MODIFIER||||||||)	G/G	8,0	8	A/A	0,22	22	G/A	14,62	76	0.815789	0.845698
4	181401480	G	A	INTERGENIC(MODIFIER||||||||)	G/G	14,0	14	A/A	0,8	8	G/A	5,38	43	0.883721	0.847323
4	181545150	G	A	UPSTREAM(MODIFIER||2690||Zm00001d052162|protein_coding|CODING|Zm00001d052162_T001|)	G/G	14,0	14	A/A	0,28	29	G/A	12,62	74	0.837838	0.849067
4	182060176	G	A	DOWNSTREAM(MODIFIER||337||Zm00001d026951|lincRNA|NON_CODING|Zm00001d026951_T001|)	G/G	11,0	11	A/A	0,9	9	G/A	7,28	35	0.8	0.855318
4	182060614	TCA	T	DOWNSTREAM(MODIFIER||776||Zm00001d026951|lincRNA|NON_CODING|Zm00001d026951_T001|)	TCA/T	8,1	13	T/T	0,16	21	TCA/T	6,40	57	0.869565	0.855323
4	183244707	C	T	INTERGENIC(MODIFIER||||||||)	C/C	10,0	10	T/T	0,19	19	C/T	7,46	53	0.867925	0.869694
4	183665305	G	A	INTERGENIC(MODIFIER||||||||)	G/G	10,0	10	A/A	0,10	10	G/A	6,21	27	0.777778	0.873224
4	183769013	G	A	INTERGENIC(MODIFIER||||||||)	G/G	16,1	17	A/A	0,24	24	A/A	7,63	70	0.9	0.874095
4	183850052	G	A	INTERGENIC(MODIFIER||||||||)	G/G	10,0	10	A/A	0,20	20	G/A	6,53	60	0.898305	0.874775
4	183991964	G	A	DOWNSTREAM(MODIFIER||3785||Zm00001d052229|protein_coding|CODING|Zm00001d052229_T001|)	G/G	19,0	19	A/A	0,17	17	G/A	7,61	68	0.897059	0.875966
4	184185850	G	A	UTR_5_PRIME(MODIFIER||21||Zm00001d052234|protein_coding|CODING|Zm00001d052234_T001|1)	G/G	9,0	9	A/A	0,20	20	G/A	4,41	45	0.911111	0.877593
4	184444771	G	A	INTERGENIC(MODIFIER||||||||)	G/G	10,0	10	A/A	0,29	29	G/A	5,53	58	0.913793	0.879766
4	184463395	G	A	UPSTREAM(MODIFIER||774||Zm00001d052243|protein_coding|CODING|Zm00001d052243_T001|)	G/G	8,0	8	A/A	0,11	11	G/A	6,56	62	0.903226	0.879922
4	184483786	C	T	INTERGENIC(MODIFIER||||||||)	C/T	9,1	10	T/T	0,8	8	C/T	6,46	52	0.884615	0.880094
4	184485218	G	A	INTERGENIC(MODIFIER||||||||)	G/G	10,0	10	A/A	0,16	16	G/A	6,47	53	0.886792	0.880106
4	184731536	G	A	UTR_5_PRIME(MODIFIER||295||Zm00001d052248|protein_coding|CODING|Zm00001d052248_T005|1)	G/G	16,0	16	A/A	0,14	14	G/A	6,47	53	0.886792	0.882173
4	185506582	G	A	UPSTREAM(MODIFIER||4885||Zm00001d052271|protein_coding|CODING|Zm00001d052271_T003|)	G/G	16,0	16	A/A	0,18	18	G/A	6,53	59	0.898305	0.888678
4	185932277	G	A	UTR_5_PRIME(MODIFIER||1717||Zm00001d052282|protein_coding|CODING|Zm00001d052282_T088|1)	G/G	20,1	21	A/A	0,28	28	G/A	10,71	81	0.876543	0.892301
4	185974066	G	A	INTERGENIC(MODIFIER||||||||)	G/G	18,0	19	A/A	0,16	16	A/A	6,64	70	0.914286	0.892657
4	186019183	G	A	INTERGENIC(MODIFIER||||||||)	G/G	5,0	5	A/A	0,8	8	G/A	3,19	22	0.863636	0.893041
4	186087861	G	A	NON_SYNONYMOUS_CODING(MODERATE|MISSENSE|Gaa/Aaa|E239K|Zm00001d052288|protein_coding|CODING|Zm00001d052288_T001|7)	G/G	13,1	14	A/A	0,19	19	G/A	6,54	60	0.9	0.893625
4	186096828	GA	G	DOWNSTREAM(MODIFIER||1615||Zm00001d052289|protein_coding|CODING|Zm00001d052289_T001|)	GA/GA	11,0	11	G/G	0,16	18	G/G	2,47	51	0.959184	0.893702
4	187807601	A	AG	INTRON(MODIFIER||||Zm00001d052348|protein_coding|CODING|Zm00001d052348_T001|5)	A/A	7,0	7	AG/AG	0,5	5	A/AG	7,23	32	0.766667	0.908262
4	188193431	G	A	INTERGENIC(MODIFIER||||||||)	G/G	19,0	19	A/A	0,21	21	G/A	6,54	61	0.9	0.911309
4	188808246	AC	A	INTERGENIC(MODIFIER||||||||)	AC/AC	13,0	14	A/A	0,5	8	AC/A	3,16	22	0.842105	0.916165
4	189170219	G	A	UPSTREAM(MODIFIER||3223||Zm00001d052401|protein_coding|CODING|Zm00001d052401_T001|)	G/G	19,0	19	A/A	0,11	11	G/A	4,44	49	0.916667	0.919024
4	191147500	G	A	INTERGENIC(MODIFIER||||||||)	G/G	16,0	16	A/A	0,13	13	A/A	3,72	75	0.96	0.934451
4	191148415	G	A	INTERGENIC(MODIFIER||||||||)	G/A	9,1	10	A/A	0,21	21	A/A	2,51	53	0.962264	0.934459
4	191321655	C	T	INTERGENIC(MODIFIER||||||||)	C/C	13,0	13	T/T	0,12	12	T/T	1,33	34	0.970588	0.93581
4	191514808	G	A	INTERGENIC(MODIFIER||||||||)	G/G	13,0	13	A/A	0,18	18	G/A	8,42	50	0.84	0.937317
4	191880036	G	A	INTERGENIC(MODIFIER||||||||)	G/G	12,0	12	A/A	0,21	21	A/A	2,82	85	0.97619	0.940427
4	191947767	G	A	INTERGENIC(MODIFIER||||||||)	G/G	12,0	12	A/A	0,20	20	A/A	3,58	62	0.95082	0.941004
4	192208360	G	A	INTERGENIC(MODIFIER||||||||)	G/G	15,0	15	A/A	0,23	23	A/A	3,68	71	0.957746	0.943223
4	193493709	G	A	INTERGENIC(MODIFIER||||||||)	G/G	17,0	17	A/A	0,14	14	A/A	2,58	60	0.966667	0.954167
4	194011655	G	A	INTERGENIC(MODIFIER||||||||)	G/G	6,0	6	A/A	1,30	31	A/A	4,58	64	0.935484	0.956421
4	194924962	G	A	INTERGENIC(MODIFIER||||||||)	G/G	10,1	11	A/A	0,9	9	A/A	0,40	40	1	0.960396
4	195353035	G	A	INTERGENIC(MODIFIER||||||||)	G/G	11,0	11	A/A	0,18	18	A/A	1,42	43	0.976744	0.962259
4	195391015	G	A	INTERGENIC(MODIFIER||||||||)	G/G	13,0	13	A/A	0,29	29	A/A	1,79	80	0.9875	0.962424
4	195502284	G	A	UPSTREAM(MODIFIER||2739||Zm00001d052638|protein_coding|CODING|Zm00001d052638_T001|)	G/G	8,0	8	A/A	0,10	10	A/A	0,28	28	1	0.962908
4	195584647	G	A	INTERGENIC(MODIFIER||||||||)	G/A	7,1	8	A/A	0,16	16	A/A	1,45	46	0.978261	0.963267
4	195678521	G	A	INTERGENIC(MODIFIER||||||||)	G/G	6,0	6	A/A	0,13	13	A/A	4,34	38	0.894737	0.963675
4	195973629	G	A	INTERGENIC(MODIFIER||||||||)	G/G	14,0	14	A/A	0,21	22	A/A	1,80	81	0.987654	0.963571
4	196895508	G	A	NON_SYNONYMOUS_CODING(MODERATE|MISSENSE|Gag/Aag|E183K|Zm00001d052673|protein_coding|CODING|Zm00001d052673_T001|2)	G/G	19,0	19	A/A	0,26	26	A/A	2,60	62	0.967742	0.963247
4	197494939	G	A	INTERGENIC(MODIFIER||||||||)	G/G	4,0	4	A/A	0,5	5	A/A	1,29	30	0.966667	0.963036
4	198096053	G	A	INTERGENIC(MODIFIER||||||||)	G/G	11,0	11	A/A	1,16	17	A/A	3,65	68	0.955882	0.962824
4	198650953	G	A	INTERGENIC(MODIFIER||||||||)	G/G	16,1	17	A/A	0,21	21	A/A	1,57	59	0.982759	0.960705
4	198797840	G	A	DOWNSTREAM(MODIFIER||1516||Zm00001d052721|protein_coding|CODING|Zm00001d052721_T001|)	G/G	7,0	7	A/A	0,16	16	A/A	0,30	30	1	0.960144
4	199108920	G	A	UPSTREAM(MODIFIER||4964||Zm00001d052726|protein_coding|CODING|Zm00001d052726_T008|)	G/G	7,0	7	A/A	0,7	7	A/A	3,36	39	0.923077	0.958957
4	199903878	G	A	UPSTREAM(MODIFIER||1647||Zm00001d052758|protein_coding|CODING|Zm00001d052758_T001|)	G/G	17,0	17	A/A	0,15	15	A/A	1,60	61	0.983607	0.955922
4	200718247	G	A	INTERGENIC(MODIFIER||||||||)	G/G	12,0	12	A/A	0,19	19	A/A	2,54	57	0.964286	0.951901
4	201243829	G	A	INTERGENIC(MODIFIER||||||||)	G/G	15,1	16	A/A	0,11	11	G/A	5,39	44	0.886364	0.949306
4	201358559	G	A	INTERGENIC(MODIFIER||||||||)	G/G	20,0	20	A/A	0,23	23	A/A	4,52	56	0.928571	0.94874
4	202021612	G	A	DOWNSTREAM(MODIFIER||811||Zm00001d052823|protein_coding|CODING|Zm00001d052823_T001|)	G/G	14,0	14	A/A	0,19	19	A/A	2,37	39	0.948718	0.945467
4	202709664	G	A	INTERGENIC(MODIFIER||||||||)	G/G	20,0	20	A/A	0,22	22	A/A	2,74	76	0.973684	0.942232
4	202804576	G	T	INTERGENIC(MODIFIER||||||||)	G/G	17,1	18	T/T	0,29	29	T/T	3,81	84	0.964286	0.941786
4	202849393	G	A	DOWNSTREAM(MODIFIER||1172||Zm00001d052862|protein_coding|CODING|Zm00001d052862_T001|)	G/A	9,1	10	A/A	0,6	6	A/A	3,44	47	0.93617	0.941576
4	203148208	G	A	INTERGENIC(MODIFIER||||||||)	G/G	24,1	25	A/A	0,21	21	G/A	10103	113	0.911504	0.940171
4	203726788	G	A	INTERGENIC(MODIFIER||||||||)	G/G	14,0	14	A/A	0,16	16	A/A	4,60	64	0.9375	0.937451
4	203817546	G	A	INTERGENIC(MODIFIER||||||||)	G/A	11,1	12	A/A	0,13	13	A/A	1,64	66	0.984615	0.937025
4	204409651	G	A	INTERGENIC(MODIFIER||||||||)	G/G	10,0	10	A/A	0,14	14	A/A	1,16	18	0.941176	0.934241
4	204412648	G	A	INTERGENIC(MODIFIER||||||||)	G/G	7,0	7	A/A	0,11	11	A/A	3,41	44	0.931818	0.934227
4	204703147	G	T	INTERGENIC(MODIFIER||||||||)	G/G	17,0	17	T/T	0,21	21	T/T	2,45	47	0.957447	0.933566
4	204763200	G	A	INTERGENIC(MODIFIER||||||||)	G/G	7,1	8	A/A	0,17	17	G/A	11,46	58	0.807018	0.933429
4	204880028	G	A	INTERGENIC(MODIFIER||||||||)	G/G	10,1	11	A/A	0,17	17	G/A	5,47	53	0.903846	0.933163
4	205345758	A	AC	INTERGENIC(MODIFIER||||||||)	A/A	10,1	13	AC/AC	0,8	10	A/AC	7,26	42	0.787879	0.932104
4	205942910	G	A	INTERGENIC(MODIFIER||||||||)	G/G	8,0	8	A/A	0,9	9	A/A	4,37	41	0.902439	0.930745
4	205978096	G	A	INTERGENIC(MODIFIER||||||||)	G/G	7,0	7	A/A	0,10	10	A/A	0,53	53	1	0.930664
4	206335778	G	A	INTERGENIC(MODIFIER||||||||)	G/G	19,0	19	A/A	0,10	10	A/A	1,56	57	0.982456	0.92985
4	207661546	G	A	INTERGENIC(MODIFIER||||||||)	G/G	9,0	9	A/A	0,8	8	G/A	3,25	28	0.892857	0.929085
4	207671914	G	A	NON_SYNONYMOUS_CODING(MODERATE|MISSENSE|gGt/gAt|G666D|Zm00001d052987|protein_coding|CODING|Zm00001d052987_T001|1)	G/G	9,0	9	A/A	0,18	18	G/A	5,60	65	0.923077	0.929079
4	207726910	G	A	UPSTREAM(MODIFIER||3446||Zm00001d052988|protein_coding|CODING|Zm00001d052988_T001|)	G/G	13,1	14	A/A	0,29	29	G/A	7,61	68	0.897059	0.929047
4	208422571	C	T	INTERGENIC(MODIFIER||||||||)	C/T	12,1	13	T/T	0,18	18	T/T	2,56	58	0.965517	0.928646
4	208470399	G	A	INTERGENIC(MODIFIER||||||||)	G/G	15,0	15	A/A	0,7	7	A/A	2,45	47	0.957447	0.928618
4	208470846	G	A	INTERGENIC(MODIFIER||||||||)	G/G	8,0	8	A/A	0,15	15	G/A	6,38	44	0.863636	0.928618
4	208639436	G	A	INTERGENIC(MODIFIER||||||||)	G/G	15,0	15	A/A	0,17	17	G/A	4,38	42	0.904762	0.92852
4	208918604	G	A	INTERGENIC(MODIFIER||||||||)	G/G	17,0	17	A/A	0,13	13	A/A	4,71	75	0.946667	0.928518
4	208934951	G	A	INTERGENIC(MODIFIER||||||||)	G/G	11,0	11	A/A	0,20	20	A/A	5,60	65	0.923077	0.928518
4	208958894	G	A	INTERGENIC(MODIFIER||||||||)	G/G	16,0	16	A/A	0,13	13	A/A	2,35	38	0.945946	0.928518
4	209167955	G	A	INTERGENIC(MODIFIER||||||||)	G/G	7,1	8	A/A	0,12	13	A/A	1,19	20	0.95	0.928516
4	209251642	G	A	UPSTREAM(MODIFIER||4652||Zm00001d053017|protein_coding|CODING|Zm00001d053017_T001|)	G/G	14,0	14	A/A	0,16	16	A/A	1,61	62	0.983871	0.928516
4	209567271	G	A	INTERGENIC(MODIFIER||||||||)	G/G	15,0	15	A/A	0,24	24	G/A	6,59	65	0.907692	0.928513
4	209568989	G	A	INTERGENIC(MODIFIER||||||||)	G/G	15,1	16	A/A	0,29	29	A/A	5101	106	0.95283	0.928513
4	209925962	G	A	INTRON(MODIFIER||||Zm00001d053028|protein_coding|CODING|Zm00001d053028_T001|4)	G/A	6,1	7	A/A	0,7	7	A/A	2,24	26	0.923077	0.928511
4	209993270	G	A	INTERGENIC(MODIFIER||||||||)	G/G	18,0	18	A/A	0,17	17	G/A	10,52	62	0.83871	0.92851
4	210365661	A	C	INTERGENIC(MODIFIER||||||||)	A/A	17,1	18	C/C	0,21	21	A/C	6,70	76	0.921053	0.928508
4	211066268	G	A	INTERGENIC(MODIFIER||||||||)	G/G	19,0	19	A/A	0,21	22	A/A	4,65	69	0.942029	0.928502
4	211155946	G	A	INTERGENIC(MODIFIER||||||||)	G/G	16,0	16	A/A	0,19	19	A/A	1,57	58	0.982759	0.928439
4	211262789	G	A	INTERGENIC(MODIFIER||||||||)	G/G	11,1	12	A/A	0,23	23	A/A	5,71	76	0.934211	0.928365
4	211480181	G	A	INTERGENIC(MODIFIER||||||||)	G/G	13,0	13	A/A	0,11	12	G/A	6,52	58	0.896552	0.928212
4	211591985	G	A	INTERGENIC(MODIFIER||||||||)	G/G	15,0	15	A/A	1,21	22	G/A	9,47	56	0.839286	0.928134
4	211747776	G	A	INTERGENIC(MODIFIER||||||||)	G/G	16,0	16	A/A	0,27	27	G/A	9,73	82	0.890244	0.928025
4	211916196	G	A	INTERGENIC(MODIFIER||||||||)	G/G	11,1	12	A/A	0,16	16	A/A	3,50	53	0.943396	0.927907
4	212204450	G	A	INTERGENIC(MODIFIER||||||||)	G/G	11,1	12	A/A	0,17	17	A/A	4,69	73	0.945205	0.927704
4	212890852	G	A	INTERGENIC(MODIFIER||||||||)	G/G	11,0	11	A/A	0,20	20	A/A	5,74	79	0.936709	0.927223
4	213019898	G	A	NON_SYNONYMOUS_CODING(MODERATE|MISSENSE|gCa/gTa|A175V|Zm00001d053086|protein_coding|CODING|Zm00001d053086_T001|2)	G/G	11,0	11	A/A	0,9	9	G/A	6,56	62	0.903226	0.927133
4	213039663	G	A	INTERGENIC(MODIFIER||||||||)	G/G	21,1	22	A/A	0,24	24	A/A	0,38	38	1	0.927119
4	213056892	G	A	INTERGENIC(MODIFIER||||||||)	G/G	18,1	19	A/A	0,19	19	A/A	4,50	54	0.925926	0.927107
4	213140139	G	A	INTERGENIC(MODIFIER||||||||)	G/G	10,0	10	A/A	0,16	16	A/A	4,53	57	0.929825	0.927049
4	213319365	G	A	INTERGENIC(MODIFIER||||||||)	G/G	8,0	8	A/A	0,13	13	A/A	3,47	50	0.94	0.926923
4	213563042	G	A	UTR_5_PRIME(MODIFIER||2193||Zm00001d053099|protein_coding|CODING|Zm00001d053099_T006|1)	G/A	9,1	10	A/A	0,17	17	A/A	1,31	32	0.96875	0.926707
4	213751518	G	A	INTRON(MODIFIER||||Zm00001d053100|protein_coding|CODING|Zm00001d053100_T004|9)	G/G	10,0	10	A/A	0,15	15	G/A	4,41	45	0.911111	0.92654
4	214681041	G	A	INTERGENIC(MODIFIER||||||||)	G/G	13,0	13	A/A	0,24	24	A/A	1,48	49	0.979592	0.925716
4	214977783	G	A	INTERGENIC(MODIFIER||||||||)	G/G	18,0	18	A/A	0,27	27	G/A	10,56	66	0.848485	0.925453
4	215011379	G	A	INTERGENIC(MODIFIER||||||||)	G/G	5,0	5	G/A	1,6	7	G/A	1,6	7	0.857143	0.925423
4	215941212	G	A	INTERGENIC(MODIFIER||||||||)	G/G	14,0	14	A/A	0,20	20	A/A	3,62	65	0.953846	0.922185
4	216244699	G	A	INTERGENIC(MODIFIER||||||||)	G/G	12,0	12	A/A	1,19	20	A/A	4,53	57	0.929825	0.921128
4	217318332	G	A	INTERGENIC(MODIFIER||||||||)	G/G	11,0	11	A/A	0,12	12	A/A	2,25	27	0.925926	0.917389
4	217541330	G	A	INTERGENIC(MODIFIER||||||||)	G/G	17,1	18	A/A	0,21	21	A/A	5,74	79	0.936709	0.91657
4	217687027	G	A	INTERGENIC(MODIFIER||||||||)	G/A	8,1	10	A/A	0,14	14	G/A	4,40	44	0.909091	0.916035
4	218720948	G	A	INTERGENIC(MODIFIER||||||||)	G/G	15,1	16	A/A	0,17	17	G/A	5,38	43	0.883721	0.912239
4	218879895	G	A	INTERGENIC(MODIFIER||||||||)	G/G	17,0	17	A/A	0,25	25	A/A	6,74	80	0.925	0.911655
4	219465753	G	A	INTERGENIC(MODIFIER||||||||)	G/G	20,1	21	A/A	0,19	19	A/A	6,74	80	0.925	0.909504
4	219561208	G	A	INTERGENIC(MODIFIER||||||||)	G/G	19,0	19	A/A	0,33	33	G/A	11,73	84	0.869048	0.909154
4	219665606	G	A	INTERGENIC(MODIFIER||||||||)	G/G	13,0	13	A/A	0,16	16	A/A	3,46	49	0.938776	0.90877
4	219710025	G	A	INTERGENIC(MODIFIER||||||||)	G/G	14,0	14	A/A	0,22	22	A/A	3,43	46	0.934783	0.908607
4	219714042	G	A	INTERGENIC(MODIFIER||||||||)	G/G	15,0	15	A/A	0,15	15	A/A	3,55	58	0.948276	0.908593
4	220197285	G	A	INTERGENIC(MODIFIER||||||||)	G/G	15,1	16	A/A	0,18	18	G/A	10,56	66	0.848485	0.906779
4	220615045	G	A	INTERGENIC(MODIFIER||||||||)	G/G	8,0	8	A/A	1,12	13	G/A	7,36	43	0.837209	0.90521
4	221515687	G	A	INTERGENIC(MODIFIER||||||||)	G/G	12,0	12	A/A	0,20	20	A/A	5,58	63	0.920635	0.901829
4	221586786	G	A	INTERGENIC(MODIFIER||||||||)	G/G	16,0	16	A/A	0,15	15	A/A	2,67	69	0.971014	0.901562
4	221896298	G	A	INTERGENIC(MODIFIER||||||||)	G/G	5,0	5	A/A	0,11	11	A/A	6,45	51	0.882353	0.900401
4	222334602	C	T	INTERGENIC(MODIFIER||||||||)	C/C	17,0	17	T/T	0,21	21	C/T	4,40	44	0.909091	0.899485
4	222418021	C	T	INTERGENIC(MODIFIER||||||||)	C/C	22,1	23	T/T	0,26	26	C/T	11,94	105	0.895238	0.899311
4	222591074	C	T	INTERGENIC(MODIFIER||||||||)	C/C	8,0	8	T/T	0,16	16	T/T	6,70	76	0.921053	0.898949
4	223250364	A	AC	INTERGENIC(MODIFIER||||||||)	A/A	8,0	8	AC/AC	0,8	9	A/AC	4,18	23	0.818182	0.897572
4	223455905	C	T	INTERGENIC(MODIFIER||||||||)	C/C	10,0	10	T/T	0,4	4	C/T	1,6	7	0.857143	0.897142
4	224652268	C	T	INTERGENIC(MODIFIER||||||||)	C/C	11,1	12	T/T	0,23	23	T/T	5,69	74	0.932432	0.89564
4	225336475	C	T	INTERGENIC(MODIFIER||||||||)	C/C	13,0	13	T/T	0,21	21	C/T	6,61	67	0.910448	0.894781
4	226101494	C	T	DOWNSTREAM(MODIFIER||3752||Zm00001d053322|protein_coding|CODING|Zm00001d053322_T001|)	C/C	23,1	24	T/T	0,21	21	C/T	8,50	58	0.862069	0.893369
4	226342626	C	T	INTERGENIC(MODIFIER||||||||)	C/C	21,0	21	T/T	0,22	22	C/T	9,71	80	0.8875	0.892923
4	227066714	C	T	INTERGENIC(MODIFIER||||||||)	C/C	14,0	14	T/T	0,27	27	C/T	10,74	84	0.880952	0.891587
4	227378692	C	T	INTERGENIC(MODIFIER||||||||)	C/C	12,1	13	T/T	0,23	23	C/T	9,85	94	0.904255	0.891011
4	227601285	C	T	UPSTREAM(MODIFIER||1604||Zm00001d053359|protein_coding|CODING|Zm00001d053359_T001|)	C/T	8,1	9	T/T	0,5	5	C/T	3,20	23	0.869565	0.8906
4	228122574	C	T	INTERGENIC(MODIFIER||||||||)	C/C	5,0	5	T/T	0,6	6	T/T	1,23	24	0.958333	0.888769
4	228136803	C	T	INTERGENIC(MODIFIER||||||||)	C/C	13,0	13	T/T	0,18	18	T/T	4,53	57	0.929825	0.888719
4	228567579	C	T	UPSTREAM(MODIFIER||1189||Zm00001d053382|protein_coding|CODING|Zm00001d053382_T004|)	C/C	15,0	15	T/T	0,11	11	C/T	4,23	27	0.851852	0.887206
4	228770723	C	T	INTERGENIC(MODIFIER||||||||)	C/C	8,0	8	T/T	0,5	5	C/T	3,20	23	0.869565	0.886493
4	229013821	C	T	INTERGENIC(MODIFIER||||||||)	C/C	10,0	10	T/T	0,21	21	C/T	6,59	65	0.907692	0.885639
4	229326952	C	T	UTR_5_PRIME(MODIFIER||113||Zm00001d053399|protein_coding|CODING|Zm00001d053399_T001|1)	C/C	13,1	14	T/T	0,18	18	C/T	4,37	42	0.902439	0.884539
4	230204465	C	T	SYNONYMOUS_CODING(LOW|SILENT|gcC/gcT|A561|Zm00001d053401|protein_coding|CODING|Zm00001d053401_T014|8)	C/T	9,1	10	T/T	0,21	21	T/T	7,71	78	0.910256	0.881798
4	230209889	C	T	DOWNSTREAM(MODIFIER||4502||Zm00001d053401|protein_coding|CODING|Zm00001d053401_T014|)	C/C	20,0	20	T/T	0,18	18	C/T	10,53	63	0.84127	0.881781
4	230558645	C	T	INTERGENIC(MODIFIER||||||||)	C/C	8,0	8	T/T	0,20	20	T/T	3,38	41	0.926829	0.880691
4	231303178	C	T	UPSTREAM(MODIFIER||3177||Zm00001d053435|protein_coding|CODING|Zm00001d053435_T001|)	C/C	12,0	12	T/T	0,15	15	C/T	17,45	62	0.725806	0.878365
4	234009849	G	A	INTERGENIC(MODIFIER||||||||)	G/G	13,1	14	A/A	0,20	20	G/A	10,48	58	0.827586	0.858799
4	234937895	C	T	INTERGENIC(MODIFIER||||||||)	C/C	16,0	16	T/T	0,17	17	T/T	5,54	59	0.915254	0.850237
4	234952440	C	T	INTERGENIC(MODIFIER||||||||)	C/C	14,1	15	T/T	0,18	18	C/T	9,50	59	0.847458	0.850102
4	235757521	C	T	UPSTREAM(MODIFIER||2253||Zm00001d053593|protein_coding|CODING|Zm00001d053593_T001|)	C/C	13,0	13	T/T	0,17	17	C/T	14,63	77	0.818182	0.842675
4	236450775	C	T	INTERGENIC(MODIFIER||||||||)	C/C	12,1	13	T/T	0,12	12	C/T	4,43	47	0.914894	0.836279
4	236715789	C	T	INTERGENIC(MODIFIER||||||||)	C/C	16,0	16	T/T	0,16	16	T/T	3,46	49	0.938776	0.831832
4	237373324	A	AC	INTERGENIC(MODIFIER||||||||)	A/A	14,0	15	A/AC	1,5	6	A/AC	14,24	46	0.631579	0.820797
4	238660276	C	T	INTERGENIC(MODIFIER||||||||)	C/C	20,1	21	T/T	0,21	21	C/T	10,43	53	0.811321	0.7992
4	238772441	C	T	INTERGENIC(MODIFIER||||||||)	C/C	16,1	17	T/T	0,18	18	C/T	11,58	69	0.84058	0.797318
4	239028309	C	T	DOWNSTREAM(MODIFIER||962||Zm00001d053686|protein_coding|CODING|Zm00001d053686_T001|)	C/C	9,0	9	T/T	0,17	17	C/T	8,40	48	0.833333	0.790944
4	239603877	C	T	START_GAINED(LOW||||Zm00001d053705|protein_coding|CODING|Zm00001d053705_T001|1)	C/C	15,1	17	T/T	0,25	25	C/T	10,47	57	0.824561	0.776605
4	240671768	C	T	UPSTREAM(MODIFIER||870||Zm00001d053764|protein_coding|CODING|Zm00001d053764_T001|)	C/C	22,1	23	T/T	0,31	31	C/T	16,49	65	0.753846	0.750002
4	241215268	AC	A	INTERGENIC(MODIFIER||||||||)	AC/A	8,1	10	A/A	0,8	8	AC/A	8,14	22	0.636364	0.736463
4	241317330	C	T	UPSTREAM(MODIFIER||1104||Zm00001d053797|protein_coding|CODING|Zm00001d053797_T001|)	C/C	6,0	6	T/T	0,21	21	C/T	14,45	59	0.762712	0.733716
4	241651400	G	A	UPSTREAM(MODIFIER||2882||Zm00001d053818|protein_coding|CODING|Zm00001d053818_T003|)	G/G	12,0	12	A/A	0,23	23	G/A	17,40	57	0.701754	0.724727
4	242162017	G	A	UPSTREAM(MODIFIER||4070||Zm00001d053843|protein_coding|CODING|Zm00001d053843_T001|)	G/G	13,0	13	A/A	0,11	11	G/A	11,24	35	0.685714	0.710987
4	242163727	G	A	UPSTREAM(MODIFIER||3293||Zm00001d053844|protein_coding|CODING|Zm00001d053844_T001|)	G/G	13,1	14	A/A	0,26	26	G/A	28,50	78	0.641026	0.710941
4	243004817	G	A	INTERGENIC(MODIFIER||||||||)	G/G	10,0	10	A/A	0,15	15	G/A	14,34	49	0.708333	0.688307
4	243625602	G	A	DOWNSTREAM(MODIFIER||1240||Zm00001d053916|protein_coding|CODING|Zm00001d053916_T002|)	G/G	14,0	14	A/A	0,15	15	G/A	9,28	37	0.756757	0.671603
4	243686763	G	A	DOWNSTREAM(MODIFIER||3125||Zm00001d053925|protein_coding|CODING|Zm00001d053925_T001|)	G/G	17,0	17	A/A	0,21	21	G/A	23,37	60	0.616667	0.669935
4	243709966	G	A	START_GAINED(LOW||||Zm00001d053927|protein_coding|CODING|Zm00001d053927_T017|2)	G/G	11,0	11	A/A	0,8	8	G/A	17,29	46	0.630435	0.669303
4	243807067	G	A	DOWNSTREAM(MODIFIER||4485||Zm00001d053934|protein_coding|CODING|Zm00001d053934_T001|)	G/G	21,0	21	A/A	0,13	13	G/A	26,26	54	0.5	0.666656
4	243889900	G	A	NON_SYNONYMOUS_CODING(MODERATE|MISSENSE|cCg/cTg|P84L|Zm00001d053939|protein_coding|CODING|Zm00001d053939_T001|1)	G/G	6,0	6	A/A	0,7	7	G/A	10,39	49	0.795918	0.664398
4	244111164	C	T	INTERGENIC(MODIFIER||||||||)	C/C	4,0	4	T/T	0,21	21	C/T	20,35	55	0.636364	0.658367
4	244307157	G	A	DOWNSTREAM(MODIFIER||2446||Zm00001d053960|protein_coding|CODING|Zm00001d053960_T001|)	G/G	9,0	9	A/A	0,17	17	G/A	7,18	25	0.72	0.653025
4	244595227	G	A	DOWNSTREAM(MODIFIER||2140||Zm00001d053985|protein_coding|CODING|Zm00001d053985_T001|)	G/G	17,0	17	A/A	0,22	22	G/A	21,56	77	0.727273	0.645173
4	244882027	G	A	UTR_5_PRIME(MODIFIER||9541||Zm00001d054001|protein_coding|CODING|Zm00001d054001_T007|1)	G/G	15,0	15	A/A	0,13	13	G/A	12,36	48	0.75	0.637356
4	244899293	G	A	UTR_3_PRIME(MODIFIER||138||Zm00001d054001|protein_coding|CODING|Zm00001d054001_T007|34)	G/G	18,0	18	A/A	0,23	23	G/A	33,41	74	0.554054	0.636885
4	245312950	G	A	INTRON(MODIFIER||||Zm00001d054031|protein_coding|CODING|Zm00001d054031_T001|2|WARNING_TRANSCRIPT_NO_STOP_CODON)	G/G	19,0	19	A/A	0,16	16	G/A	31,54	86	0.635294	0.62561
4	245983645	G	A	INTERGENIC(MODIFIER||||||||)	G/G	8,0	8	A/A	0,16	16	G/A	12,18	30	0.6	0.607328
4	246054910	G	A	DOWNSTREAM(MODIFIER||1798||Zm00001d054081|protein_coding|CODING|Zm00001d054081_T001|)	G/G	6,0	6	A/A	0,11	11	G/A	20,22	42	0.52381	0.605386
4	246213866	AC	A	INTERGENIC(MODIFIER||||||||)	AC/AC	12,1	16	A/A	0,12	13	AC/A	13,15	36	0.535714	0.601041
4	246621448	G	A	INTERGENIC(MODIFIER||||||||)	G/G	13,1	14	A/A	0,17	17	G/A	21,33	54	0.611111	0.5899
4	246916328	G	A	INTERGENIC(MODIFIER||||||||)	G/G	7,0	7	A/A	0,12	12	G/A	3,5	8	0.625	0.58184

## Sheet: TableS4.DEGs
GeneID	MeanTPM (MP)	MeanTPM (BP)	log2FoldChange	pValue	qValue	result	GeneDescription
Zm00001d052507	2.10032	10.1257	-2.26934	2.11123e-06	0.00547699	down	Peroxisome biogenesis factor 10
Zm00001d053725	8.0936	37.8851	-2.22678	5.19327e-11	5.32258e-07	down	Protein kinase superfamily protein
Zm00001d017186	32.7936	94.8117	-1.53165	2.12602e-08	0.000163422	down	Shikimate O-hydroxycinnamoyltransferase
Zm00001d023706	15.8497	34.7303	-1.13174	1.08938e-06	0.00334953	down	thioredoxin M1
Zm00001d043045	546.285	270.213	1.01555	2.23564e-05	0.0404348	up	-
Zm00001d033180	33.8921	15.1036	1.16605	1.67969e-05	0.0344303	up	brassinosteroid-deficient dwarf1
Zm00001d026567	10.6702	4.74028	1.17054	1.16838e-05	0.0256602	up	-
Zm00001d049157	58.8831	25.1658	1.22639	2.13757e-06	0.00547699	up	octicosapeptide/Phox/Bem1p (PB1) domain-containing protein
Zm00001d007827	666.951	281.7	1.24342	3.82336e-07	0.00137047	up	early light inducible protein1
Zm00001d019850	21.3087	7.92042	1.42779	2.8135e-07	0.00123581	up	Fatty acyl-CoA reductase 1
Zm00001d011336	13.3798	4.44522	1.58973	5.38177e-06	0.0127287	up	UBP1-associated protein 2C
Zm00001d008974	5.37826	1.08867	2.30458	1.89943e-05	0.0365011	up	Mitochondrial arginine transporter BAC2
Zm00001d015212	29.364	5.74956	2.35252	8.19818e-15	2.5207e-10	up	ATP-dependent DNA helicase Q-like 4A
Zm00001d023090	48.043	6.02145	2.99614	5.65989e-08	0.000348049	up	-
Zm00001d006776	13.0029	0.006901	10.8797	3.72224e-11	5.32258e-07	up	PLASMODESMATA CALLOSE-BINDING PROTEIN 2
Zm00001d008479	7.74136	0.0001	16.2403	2.78924e-07	0.00123581	up	receptor-like kinase

## Sheet: TableS5.DEMs
Index	Formula	Compounds	Class I	Class II	CAS	Level	BP1	BP2	BP3	MP1	MP2	MP3	VIP	Log2FoldChange	Type
Lmbn000193	C3H4O4	Tartronate semialdehyde*	Organic acids	Organic acids	2480-77-5	B	190200	186380	174410	72007	71783	68258	1.44977	-1.37764	down
ML10172161	C3H4O4	Hydroxypyruvic acid*	Organic acids	Organic acids	1113-60-6	B	406910	390900	360020	129180	183580	192940	1.38883	-1.19507	down
mws0576	C4H8O3	3-Hydroxybutyric acid	Organic acids	Organic acids	300-85-6	B	1120000	1228100	1109300	391610	398770	560510	1.40947	-1.35578	down
pme1975	C3H4O4	Malonic acid	Organic acids	Organic acids	141-82-2	B	1346200	1514500	1339700	523510	481430	646300	1.42418	-1.34698	down
mws0628	C7H6O2	4-Hydroxybenzaldehyde	Phenolic acids	Phenolic acids	123-08-0	A	525990	553770	424710	938130	1288700	1125800	1.3874	1.15604	up
Hmbn002174	C8H8O2	4-Hydroxyacetophenone	Phenolic acids	Phenolic acids	99-93-4	B	2980.8	3003	2980.5	7783.2	5990.5	7156.5	1.42949	1.22332	up
mws0146	C7H7NO2	Nicotinic Acid Methyl Ester(Methyl Nicotinate)	Alkaloids	Alkaloids	93-60-7	B	37035	60345	34474	88298	79354	126430	1.26877	1.15728	up
mws0458	C8H8O3	Vanillin	Phenolic acids	Phenolic acids	121-33-5	A	1104200	1097400	910600	2850500	3221900	3325600	1.43757	1.59442	up
mws0182	C8H8O3	p-Hydroxyphenyl acetic acid	Phenolic acids	Phenolic acids	156-38-7	B	195090	213680	210530	9	9	9	1.45289	-14.4854	down
mws0180	C7H6O4	2,5-Dihydroxybenzoic acid; Gentisic Acid*	Phenolic acids	Phenolic acids	490-79-9	A	82114	130270	98532	42530	55302	39709	1.34207	-1.17666	down
mws0885	C7H6O4	2,4-Dihydroxybenzoic acid	Phenolic acids	Phenolic acids	89-86-1	A	143660	240850	167920	45923	92002	85189	1.26059	-1.30801	down
mws0183	C7H6O4	3,4-Dihydroxybenzoic acid (Protocatechuic acid)*	Phenolic acids	Phenolic acids	99-50-3	A	239570	318350	191440	78688	124600	88726	1.337	-1.35962	down
mws0639	C7H6O4	2,3-Dihydroxybenzoic Acid*	Organic acids	Organic acids	303-38-8	B	278280	357330	245260	116530	131000	106490	1.40018	-1.3151	down
Lmbn002072	C7H12O4	2-Propylsuccinic acid	Organic acids	Organic acids	618-57-5	B	3850	3680.2	4337.5	11830	15481	10943	1.42519	1.68857	up
mws1417	C9H7NO2	Indole-3-carboxylic acid	Alkaloids	Plumerane	771-50-6	B	24415	24769	19946	55594	59978	60933	1.43378	1.35233	up
Lmmn001643	C9H8O3	2-Hydroxycinnamic acid*	Organic acids	Organic acids	583-17-5	B	1100700	1413800	1275700	1844200	3442700	2514500	1.2664	1.04146	up
Lmbn002648	C9H8O3	α-Hydroxycinnamic Acid*	Phenolic acids	Phenolic acids	5801-57-0	B	925660	1305900	1071600	1672100	3099000	2446300	1.27604	1.12763	up
pme1439	C9H8O3	p-Coumaric acid	Phenolic acids	Phenolic acids	501-98-4	B	37050	40366	51996	65990	178970	143400	1.23222	1.58542	up
mws1368	C8H7NO3	Coixol; 6-Methoxy-2-benzoxazolinone; MBOA	Alkaloids	Alkaloids	532-91-2	A	498670	668380	574690	1047100	1247600	1690300	1.34643	1.19405	up
mws0028	C8H8O4	Vanillic acid	Phenolic acids	Phenolic acids	121-34-6	B	53485	44042	49282	91161	114560	127090	1.39854	1.18076	up
mws1013	C9H6O4	Esculetin	Lignans and Coumarins	Coumarins	305-01-1	B	58477	46903	40319	123050	141660	107200	1.39696	1.35196	up
mws2212	C9H8O4	Caffeic acid	Phenolic acids	Phenolic acids	331-39-5	A	808850	808040	806550	1108300	2882600	1493300	1.15026	1.17822	up
mws1350	C9H10O4	Syringaldehyde; 4-Hydroxy-3,5-Dimethoxybenzaldehyde	Phenolic acids	Phenolic acids	134-96-3	B	31216	44196	25261	104070	183390	111140	1.36874	1.98526	up
Hmjp002337	C10H8O4	Isoscopoletin (6-Hydroxy-7-Methoxycoumarin)	Lignans and Coumarins	Coumarins	776-86-3	B	55096	52338	78779	247270	237550	218410	1.42595	1.91704	up
Cmpp003619	C10H8O4	6,7-Dihydroxy-4-methylcoumarin	Lignans and Coumarins	Coumarins	529-84-0	B	79634	39067	43516	177970	208810	235540	1.37515	1.93973	up
pme2993	C10H8O4	Scopoletin (7-Hydroxy-5-methoxycoumarin)	Lignans and Coumarins	Coumarins	92-61-5	B	94360	43271	39330	221130	172300	202760	1.32786	1.75234	up
pme0422	C10H10O4	Isoferulic Acid*	Phenolic acids	Phenolic acids	537-73-5	B	344230	397410	375210	564020	1404600	702050	1.18887	1.25777	up
mws0014	C10H10O4	Ferulic acid*	Phenolic acids	Phenolic acids	537-98-4	A	465440	450800	422150	799030	1507300	988140	1.33077	1.29955	up
mws1014	C10H8O5	Fraxetin (7,8-Dihydroxy-6-methoxycoumarin)	Lignans and Coumarins	Coumarins	574-84-5	B	94923	69909	82459	212720	146150	180200	1.36767	1.12426	up
Zmln002252	C10H8O6	Sideretin (5,7,8-Trihydroxy-6-methoxycoumarin)	Lignans and Coumarins	Coumarins	-	B	8185	8192.8	7587.2	34526	17231	25148	1.36822	1.68215	up
Cmsp002787	C11H14O5	3,4'-Dihydroxy-3',5'-dimethoxypropiophenone	Phenolic acids	Phenolic acids	136196-47-9	A	815750	770740	1002500	1385800	1856000	1970100	1.35358	1.00942	up
pme0376	C15H12O5	Naringenin (5,7,4'-Trihydroxyflavanone)*	Flavonoids	Dihydroflavone	480-41-1	A	15302	18853	10974	9	9	9	1.45175	-10.7069	down
pme2960	C15H12O5	Naringenin chalcone*	Flavonoids	Chalcones	73692-50-9	A	18782	16421	9069.8	9	9	9	1.45042	-10.6792	down
mws1173	C15H12O5	Garbanzol	Flavonoids	Flavonols	1226-22-8	B	35097	39552	33773	9	9	9	1.45286	-11.9714	down
pme1201	C15H14O5	Phloretin	Flavonoids	Chalcones	60-82-2	B	7959.3	4386.2	13104	4558.5	2675.4	4612.6	1.0038	-1.10318	down
mws1068	C15H10O6	Kaempferol (3,5,7,4'-Tetrahydroxyflavone)	Flavonoids	Flavonols	520-18-3	B	35926	41151	36715	9	9	9	1.45287	-12.0412	down
mws0064	C15H12O6	Eriodictyol (5,7,3',4'-Tetrahydroxyflavanone)	Flavonoids	Dihydroflavone	552-58-9	B	53454	94105	59112	11725	10982	11832	1.42521	-2.58104	down
mws1094	C15H12O6	Aromadendrin (Dihydrokaempferol)	Flavonoids	Dihydroflavonol	480-20-6	B	9324.3	16332	10901	8288.7	9	9	1.06067	-2.13781	down
mws0058	C16H12O6	Diosmetin (5,7,3'-Trihydroxy-4'-methoxyflavone)*	Flavonoids	Flavonoid	520-34-3	A	102880	123130	97277	9	9	9	1.4528	-13.5476	down
pmp000001	C16H12O6	Hispidulin (5,7,4'-Trihydroxy-6-methoxyflavone)*	Flavonoids	Flavonoid	1447-88-7	A	58198	71330	60014	9	9	9	1.4528	-12.7773	down
mws0920	C15H10O7	Tricetin (5,7,3',4',5'-Pentahydroxyflavone)	Flavonoids	Flavonoid	520-31-0	B	41456	22357	30433	9	9	9	1.45145	-11.7693	down
Cmsp004086	C16H14O6	Dihydrokaempferide	Flavonoids	Flavonols	137225-59-3	B	1095000	524270	699590	9	8339.5	9233.8	1.20148	-7.04315	down
Zmhn000892	C13H18O8	4-O-Glucosyl-3,4-dihydroxybenzyl alcohol	Phenolic acids	Phenolic acids	-	B	32792	41907	39462	21163	21220	12600	1.29774	-1.05401	down
mws0044	C15H12O7	Dihydroquercetin(Taxifolin)	Flavonoids	Dihydroflavonol	480-18-2	B	37704	43847	28464	9	9	9	1.45235	-11.9925	down
mws1433	C18H19NO4	N-Feruloyltyramine	Alkaloids	Phenolamine	66648-43-9	A	1292600	1901200	987980	10992000	1936000	3323800	1.04293	1.95841	up
mws0066	C16H12O7	Isorhamnetin	Flavonoids	Flavonols	480-19-3	A	22552	37316	25366	9	9	9	1.45196	-11.6243	down
pmp000003	C16H12O7	Nepetin (5,7,3',4'-Tetrahydroxy-6-methoxyflavone)	Flavonoids	Flavonoid	520-11-6	A	23361	27002	16349	9	9	9	1.45199	-11.2708	down
Hmtn001120	C14H20O8	5-(2-Hydroxyethyl)-2-O-glucosylphenol	Phenolic acids	Phenolic acids	-	B	1366900	1173800	1113200	403530	342600	371280	1.44044	-1.70928	down
mws0032	C15H10O8	Myricetin	Flavonoids	Flavonols	529-44-2	B	27508	23607	25094	9	9	1766.5	1.26486	-5.41637	down
Lmbp003825	C15H16O8	Skimmin (7-Hydroxycoumarin-7-O-glucoside)	Lignans and Coumarins	Coumarins	93-39-0	A	253940	229790	192320	469620	590520	590180	1.40837	1.28754	up
Lmcp004369	C17H14O7	Quercetin-3',4'-dimethyl ether	Flavonoids	Flavonols	3306-29-4	A	71620	47133	97842	9	9	9	1.45112	-12.9698	down
Lmzp004885	C17H14O7	Tricin (5,7,4'-Trihydroxy-3',5'-dimethoxyflavone)	Flavonoids	Flavonoid	520-32-1	A	1560600	1718000	1611000	9117.7	20775	12978	1.44599	-6.83358	down
Lmtn002565	C14H18O9	1-O-Vanilloyl-D-Glucose	Phenolic acids	Phenolic acids	-	B	141290	114370	104650	9	9	9	1.45268	-13.704	down
Lmmn003663	C14H18O9	5-Glucosyloxy-2-Hydroxybenzoic acid methyl ester	Phenolic acids	Phenolic acids	-	B	109350	55463	62655	9	9	9	1.45133	-13.0404	down
Hmln002806	C16H16O8	5-O-Caffeoylshikimic acid	Phenolic acids	Phenolic acids	180981-12-8	A	85452	101110	69331	398160	349350	160440	1.29884	1.82707	up
pmb1207	C19H14O6	O-Feruloyl 3-hydroxycoumarin	Lignans and Coumarins	Coumarins	-	B	110290	119650	117740	9	15790	9	1.18272	-4.45903	down
pmb0382	C19H14O6	O-Feruloyl 4-hydroxycoumarin	Lignans and Coumarins	Coumarins	-	A	168620	183900	109520	570990	613110	276120	1.27951	1.6601	up
pmb3074	C16H18O8	5-O-p-Coumaroylquinic acid	Phenolic acids	Phenolic acids	1899-30-5	B	19899000	27402000	25770000	59432000	62464000	52677000	1.40939	1.25646	up
pmb3068	C16H18O8	1-O-p-Coumaroylquinic acid	Phenolic acids	Phenolic acids	-	A	42288	42003	45388	81229	117020	63909	1.28598	1.01549	up
pmn001421	C16H18O8	3-O-p-Coumaroylquinic acid	Phenolic acids	Phenolic acids	87099-71-6	A	417940	501570	476940	1725200	2109500	1510900	1.43336	1.93659	up
pma6460	C16H18O8	4-O-p-Coumaroylquinic acid	Phenolic acids	Phenolic acids	32451-86-8	B	83127	129670	97280	384600	520670	358300	1.41045	2.02681	up
HJAP050	C19H21NO5	N-Feruloyl-3-methoxytyramine	Alkaloids	Phenolamine	78510-19-7	A	15004	12960	16188	31496	47762	26956	1.33597	1.26642	up
mws1002	C17H14O8	Syringetin	Flavonoids	Flavonoid	4423-37-4	A	7537.5	12957	9975	9	237.23	477.25	1.28249	-5.39627	down
Lmtn000940	C14H18O10	1-O-(3,4-Dihydroxy-5-methoxy-benzoyl)-glucoside	Phenolic acids	Phenolic acids	-	B	251510	243140	254640	9	9	9	1.4529	-14.7603	down
Zmhn002334	C16H20O9	6-O-Feruloyl-D-glucose	Phenolic acids	Phenolic acids	137887-25-3	B	248350	233000	142370	792050	1044500	555550	1.3588	1.93931	up
pmb0752	C17H20O9	3-O-Feruloylquinic acid	Phenolic acids	Phenolic acids	1899-29-2	A	5659700	4922800	8844500	15892000	15904000	22611000	1.3469	1.48573	up
Lmtn003598	C18H24O8	3-Prenyl-4-O-glucosyloxy-4-hydroxybenzoic acid	Phenolic acids	Phenolic acids	-	B	5921.2	9924.4	10619	23583	33215	23567	1.35629	1.6025	up
Hmgn004139	C20H22O7	Isohydroxymatairesinol	Lignans and Coumarins	Lignans	-	B	19288	20161	19183	9	9	9	1.45291	-11.0845	down
mws0232	C17H20N4O6	Riboflavin (Vitamin B2)	Others	Vitamin	83-88-5	A	53377	69793	51556	141770	161470	155170	1.42034	1.39154	up
pma0110	C18H22O10	4-O-Sinapoylquinic acid	Phenolic acids	Phenolic acids	-	B	78794	67494	86075	173760	165090	213060	1.41136	1.24805	up
Lmhn002573	C17H20O11	Sinapoylglucuronic acid	Phenolic acids	Phenolic acids	-	B	178220	190650	99003	393650	324370	241970	1.20108	1.0369	up
pmb0681	C20H18O9	Apigenin-8-C-Arabinoside	Flavonoids	Flavonoid	-	A	16529	35856	25738	9	9	9	1.45066	-11.4986	down
pmb3031	C20H20O9	Tricin-4'-O-glycerol	Flavonoids	Flavonoid	-	A	430800	422560	536490	9	9	9	1.45272	-15.6516	down
pmb0500	C23H26N2O5	N-p-Coumaroyl-N'-feruloylputrescine	Alkaloids	Phenolamine	380302-96-5	A	12347	37129	16956	71298	33293	37920	1.03465	1.10112	up
Lmyp005932	C21H20O9	Apigenin-6-C-fucoside	Flavonoids	Flavonoid carbonoside	-	B	4240000	2498800	2999500	66266	105110	58759	1.44149	-5.40312	down
Hmgp003664	C21H20O9	Apigenin-6-C-rhamnoside	Flavonoids	Flavonoid	-	A	1123300	1499100	1183200	11370	18959	14261	1.44889	-6.41526	down
mws0071	C21H20O9	Apigenin-4'-O-rhamnoside	Flavonoids	Flavonoid	133538-77-9	B	27959	37833	35508	9	9	9	1.45256	-11.8734	down
Lmbp003668	C20H18O10	Kaempferol-3-O-arabinoside	Flavonoids	Flavonoid	-	A	1192500	993520	1122100	9	9	9	1.45283	-16.9027	down
Smlp002532	C20H19O10+	Cyanidin-3-O-arabinoside	Flavonoids	Anthocyanins	27214-72-8	A	620080	728040	537820	9	9	9	1.45279	-16.092	down
pme0321	C21H20O10	Kaempferol-7-O-rhamnoside	Flavonoids	Flavonols	20196-89-8	B	185720	139810	167220	9	9	9	1.45267	-14.1556	down
mws1434	C21H20O10	Apigenin-6-C-glucoside (Isovitexin)*	Flavonoids	Flavonoid carbonoside	29702-25-8	A	6058100	6405800	6109000	8773.5	2226.7	10516	1.43869	-9.75356	down
mws0048	C21H20O10	Apigenin-8-C-Glucoside (Vitexin)*	Flavonoids	Flavonoid carbonoside	3681-93-4	A	6147100	5302500	5270700	12185	14231	10540	1.45208	-8.82158	down
mws0919	C21H20O10	Kaempferol-3-O-rhamnoside (Afzelin)(Kaempferin)	Flavonoids	Flavonols	482-39-3	B	36766	41026	38048	9	9	9	1.45289	-12.0669	down
mws0072	C21H20O10	Apigenin-5-O-glucoside	Flavonoids	Flavonoid	28757-27-9	B	622610	570730	528600	9	9	9	1.45288	-15.9607	down
Lmtn002324	C19H28O11	Benzyl-(2''-O-glucosyl)glucoside	Phenolic acids	Phenolic acids	-	B	116180	125740	112150	9	9	9	1.4529	-13.6788	down
pme3392	C21H21O10+	Pelargonidin-3-O-glucoside	Flavonoids	Anthocyanins	47684-27-5	A	15937000	16306000	15824000	135700	116110	101360	1.45187	-7.08854	down
Lmdp003509	C20H18O11	Quercetin-3-O-xyloside (Reynoutrin)	Flavonoids	Flavonols	549-32-6	B	7636600	7318100	7613100	71593	51626	42845	1.44986	-7.08638	down
mws2186	C20H18O11	Quercetin-3-O-arabinoside	Flavonoids	Flavonols	572-30-5	A	6862100	6489900	6330500	42259	70210	48359	1.45012	-6.93525	down
pmb0744	C24H18O8	Tricin-4'-O-Benzoic Acid	Flavonoids	Flavonoid	-	A	77766	70073	95656	9	9	9	1.45255	-13.1386	down
HJN087	C21H22O10	Naringenin-4'-O-glucoside	Flavonoids	Flavonoid	-	A	343630	401910	334150	137020	133290	115190	1.43605	-1.48581	down
mws1179	C21H22O10	Naringenin-7-O-glucoside (Prunin)	Flavonoids	Dihydroflavone	529-55-5	A	55853	40745	31624	9	9	9	1.45189	-12.2134	down
pmp000091	C23H24O9	1,3-O-Diferuloylglycerol	Phenolic acids	Phenolic acids	83008-46-2	A	157130	134240	29675	512690	211500	639740	1.13125	2.08692	up
Hmcp002316	C21H20O11	Isorhamnetin-3-O-arabinoside	Flavonoids	Flavonols	-	B	469390	371810	423050	9	9	9	1.45278	-15.515	down
mws0045	C21H20O11	Quercetin-3-O-rhamnoside(Quercitrin)	Flavonoids	Flavonols	522-12-3	B	123050	121660	111010	9	9	9	1.4529	-13.6855	down
mws1608	C21H20O11	Luteolin-6-C-glucoside (Isoorientin)	Flavonoids	Flavonoid carbonoside	4261-42-1	A	1150900	1009100	1028400	7570.9	6673	3614.2	1.4468	-7.48011	down
mws0913	C21H20O11	Kaempferol-3-O-galactoside (Trifolin)	Flavonoids	Flavonols	23627-87-4	A	29452000	30116000	30337000	77816	144610	129040	1.44985	-7.99887	down
mws2209	C21H20O11	Kaempferol-3-O-glucoside (Astragalin)	Flavonoids	Flavonols	480-10-4	A	1607600	1490500	1616000	9	9	9	1.45289	-17.4137	down
pme2459	C21H20O11	Luteolin-7-O-glucoside (Cynaroside)	Flavonoids	Flavonoid	5373-11-5	A	2447100	3040200	2872300	158530	113030	154830	1.44763	-4.29319	down
mws1299	C21H20O11	Luteolin-8-C-glucoside (Orientin)	Flavonoids	Flavonoid carbonoside	28608-75-5	A	3837300	3603400	3818600	9	9	9	1.4529	-18.6697	down
pmb0550	C21H21O11+	Cyanidin-3-O-glucoside (Kuromanin)	Flavonoids	Anthocyanins	47705-70-4	A	44741000	47467000	43835000	411980	274320	223860	1.44882	-7.22373	down
HJN086	C21H22O11	Eriodictyol-3'-O-glucoside	Flavonoids	Dihydroflavone	-	B	817080	847440	859420	9	9	9	1.4529	-16.5124	down
Lmtn002796	C21H22O11	Aromadendrin-7-O-glucoside	Flavonoids	Flavonoid	28189-90-4	B	163380	127660	185580	9	9	9	1.45247	-14.1076	down
mws0057	C21H22O11	Eriodictyol-7-O-glucoside	Flavonoids	Dihydroflavone	38965-51-4	B	55231	50650	52931	9	9	9	1.45288	-12.5221	down
HJN041	C21H24O11	Epicatechin glucoside	Flavonoids	Flavanols	-	B	344110	380020	319990	9	9	9	1.45288	-15.239	down
Lmzn001894	C21H18O12	Kaempferol-3-O-glucuronide	Flavonoids	Flavonols	22688-78-4	B	64788	59316	41210	6742.8	9	9	1.19832	-4.61187	down
pmp000120	C22H22O11	Diosmetin-6-C-glucoside	Flavonoids	Flavonoid	-	A	1533300	1240200	1149500	9	9	9	1.45278	-17.1486	down
Lmnp002845	C22H22O11	Hispidulin-8-C-glucoside*	Flavonoids	Flavonoid carbonoside	-	B	1939400	1532100	1656100	9	19504	9	1.28185	-8.03704	down
pmb2999	C22H22O11	Chrysoeriol-5-O-glucoside	Flavonoids	Flavonoid	-	B	3186300	3424900	3004300	9	9	9	1.45291	-18.442	down
HJAP011	C22H22O11	Chrysoeriol-8-C-glucoside (Scoparin)*	Flavonoids	Flavonoid	301-16-6	A	1789400	1560500	1614000	9	9	9	1.45288	-17.4882	down
pmp000579	C22H22O11	Diosmetin-7-O-galactoside	Flavonoids	Flavonoid	-	A	476040	494490	457980	9	9	9	1.45292	-15.6912	down
Hmgp002189	C22H22O11	Hispidulin-7-O-Glucoside*	Flavonoids	Flavonoid	17680-84-1	A	438300	496850	451790	9	9	9	1.45289	-15.6486	down
pmf0203	C22H23O11+	Peonidin-3-O-glucoside	Flavonoids	Anthocyanins	68795-37-9	A	7361000	7136500	7026800	57230	63477	59564	1.45282	-6.89966	down
mws1329	C21H20O12	Quercetin-7-O-glucoside*	Flavonoids	Flavonols	491-50-9	A	20236000	22113000	19059000	175900	364700	206430	1.44579	-6.36112	down
mws0061	C21H20O12	Quercetin-3-O-galactoside (Hyperin)	Flavonoids	Flavonols	482-36-0	A	9735700	10480000	10019000	71570	73878	81150	1.45278	-7.05993	down
Lmdp003286	C21H20O12	Isohyperoside	Flavonoids	Flavonols	35589-21-0	A	733430	710560	772390	9	9	9	1.45288	-16.3249	down
mws0091	C21H20O12	Quercetin-3-O-glucoside (Isoquercitrin)*	Flavonoids	Flavonols	482-35-9	A	11470000	10311000	10510000	75676	105560	98553	1.45165	-6.85065	down
Xmsn002700	C21H22O12	Taxifolin-3'-O-glucoside	Flavonoids	Flavonoid	31106-05-5	B	3086800	2993500	3164000	29552	45031	32562	1.45061	-6.43093	down
pmn001727	C24H29NO9	N-(4-O-(Glucosyl)-E-feruloyl)-tyramine	Alkaloids	Phenolamine	-	B	90129	86174	69867	158560	213560	218280	1.3908	1.26204	up
Lmfn003760	C21H18O13	Quercetin-4′-O-glucuronide	Flavonoids	Flavonols	201463-36-7	B	276730	214400	232010	9	9	9	1.45274	-14.709	down
Hmcp002207	C22H22O12	Isorhamnetin-7-O-glucoside (Brassicin)*	Flavonoids	Flavonols	6743-96-0	A	25907000	23447000	25747000	78274	137470	83470	1.44989	-7.97151	down
Lmjp003044	C22H22O12	Isorhamnetin-3-O-Glucoside*	Flavonoids	Flavonols	5041-82-7	B	26105000	23789000	25107000	75086	124870	82139	1.45065	-8.05458	down
Lmjp002906	C22H22O12	Rhamnetin-3-O-Glucoside	Flavonoids	Flavonols	27875-34-9	B	2387600	2803700	2497800	127750	89711	70429	1.44395	-4.73923	down
pmb3072	C22H26O12	3-O-p-Coumaroylshikimic acid-O-glucoside	Phenolic acids	Phenolic acids	-	B	12892	13824	9170.1	45346	19160	17487	1.09023	1.19208	up
Lmmn003398	C23H22O12	Kaempferol-3-O-(6''-acetyl)glucoside	Flavonoids	Flavonols	-	A	2101600	2241300	3103400	14476	23221	15864	1.44865	-7.1192	down
Lmmp003903	C23H22O12	Kaempferol-3-O-(2''-acetyl)glucoside	Flavonoids	Flavonols	-	A	1355400	1434000	1533400	9	12141	6393.5	1.23573	-7.86491	down
pmb0736	C23H24O12	Tricin-7-O-Glucoside	Flavonoids	Flavonoid	32769-01-0	A	2255500	2020700	2133100	43685	38218	35554	1.45188	-5.76996	down
Lmhp206353	C23H24O12	Tricin-4'-O-glucoside	Flavonoids	Flavonoid	-	B	2476800	2335200	2363200	43725	68807	55000	1.44959	-5.42051	down
pmb0745	C26H24O10	Tricin-4'-O-syringyl alcohol	Flavonoids	Flavonoid	-	A	339340	330200	458930	9	9	9	1.45256	-15.351	down
pmb3000	C24H24O12	Chrysoeriol-7-O-(6''-acetyl)glucoside	Flavonoids	Flavonoid	-	B	694990	656940	586990	17273	14269	5254.1	1.42849	-5.71956	down
Lmsn004970	C24H24O12	3,6-Di-O-caffeoyl glucose	Phenolic acids	Phenolic acids	-	B	74547	60427	33528	9	9	9	1.45087	-12.6075	down
Lmxp003068	C23H21O13+	Cyanidin-3-O-(6''-O-malonyl)arabinoside	Flavonoids	Anthocyanins	-	A	4673000	5250900	3952900	87765	99049	45340	1.44156	-5.90145	down
Zmsp004363	C23H22O13	Quercetin-3-O-(6''-acetyl)glucoside	Flavonoids	Flavonols	-	B	831770	832490	931180	7567.5	12177	9249.7	1.45013	-6.48407	down
pmb3045	C23H22O13	Tricin-7-O-Glucuronide	Flavonoids	Flavonoid	-	A	78426	137870	84058	9	9	9	1.45195	-13.4414	down
Hmln002199	C23H22O13	Quercetin-3-O-(6''-acetyl)galactoside	Flavonoids	Flavonols	-	A	69182000	70895000	68090000	680470	1776300	762160	1.43868	-6.01502	down
pmb0803	C24H29NO11	Pyridoxine-5'-O-(6''-feruloyl)glucoside	Others	Vitamin	-	B	3637.8	2111	2586	6798	6354.8	11245	1.32368	1.54953	up
HJAP006	C23H24O13	Syringetin-7-O-glucoside	Flavonoids	Flavonoid	-	A	886380	739700	727010	12650	23568	22526	1.4443	-5.32397	down
mws1584	C25H24O12	1,3-O-Dicaffeoylquinic Acid (Cynarin)	Phenolic acids	Phenolic acids	30964-13-7	B	25070	43002	28554	70325	99099	49717	1.22547	1.18138	up
pmb0554	C24H23O13+	Pelargonidin-3-O-(6''-O-malonyl)glucoside	Flavonoids	Anthocyanins	165070-68-8	A	56603000	51214000	54538000	228080	314550	241970	1.45187	-7.69298	down
pmn001644	C23H20O14	Quercetin-3-O-(2''-acetyl)glucuronide	Flavonoids	Flavonols	-	B	4298400	3861600	3592200	38968	54915	39046	1.45073	-6.46613	down
Li512111	C24H24O13	Isorhamnetin-3-O-(6''-acetylglucoside)	Flavonoids	Flavonols	-	B	26068000	25744000	24601000	231380	309600	213270	1.45114	-6.66263	down
pma0791	C24H24O13	Naringenin-7-O-(6''-malonyl)glucoside	Flavonoids	Flavanols	-	B	139760	167260	159960	9	9	9	1.45283	-14.0781	down
pmn001378	C26H32O11	Pinoresinol-4-O-glucoside	Lignans and Coumarins	Lignans	41607-20-9	A	135480	281470	203010	386670	622700	400300	1.23309	1.18511	up
pmn001710	C24H26O13	Rosmarinic acid-3'-O-glucoside	Phenolic acids	Phenolic acids	910028-78-3	A	29231	19491	17780	64299	51390	44204	1.33969	1.26564	up
Lmmn002274	C26H34O11	Isolariciresinol-9'-O-glucoside	Lignans and Coumarins	Lignans	63358-12-3	B	84866	80510	91695	213800	150560	234110	1.37692	1.21911	up
HJN083	C26H34O11	Lariciresinol-4'-O-glucoside	Lignans and Coumarins	Lignans	143663-00-7	A	31755	34275	31064	85538	84870	87938	1.44959	1.41185	up
pmb3053	C27H24O11	Tricin-4'-O-eudesmic acid	Flavonoids	Flavonoid	-	A	272540	257400	322450	9	9	9	1.45274	-14.9463	down
pmp000234	C27H26O11	Salcolin A	Flavonoids	Flavonoid	-	A	2432800	2397300	2665500	10746	19961	11876	1.44893	-7.45962	down
pmp000235	C27H26O11	Salcolin B	Flavonoids	Flavonoid	-	A	2736300	2599000	2999500	7943	18155	7540.5	1.44528	-7.95289	down
Lmjp003822	C26H26O12	3,5-O-Dicaffeoylquinic Acid Methyl Ester	Phenolic acids	Phenolic acids	159934-13-1	B	28122	33770	37756	79455	130880	109940	1.39322	1.6844	up
pmp000587	C24H22O14	Luteolin-7-O-(6''-malonyl)glucoside	Flavonoids	Flavonoid	-	A	221160	180840	165840	9	9	9	1.45272	-14.3602	down
Lmmp003817	C24H22O14	Kaempferol-3-O-(6''-malonyl)glucoside*	Flavonoids	Flavonols	-	A	4732200	3641300	3809100	32989	50147	34139	1.44968	-6.69878	down
Lmdp004892	C24H22O14	Kaempferol-3-O-(6''-malonyl)galactoside*	Flavonoids	Flavonols	-	A	5918000	5017100	4899900	47435	74609	46311	1.44913	-6.55547	down
pmp001110	C25H26O13	Apigenin-6-C-xyloside-8-C-arabinoside	Flavonoids	Flavonoid carbonoside	-	A	583340	601230	586610	166670	162190	240160	1.41985	-1.63816	down
Lmtp002942	C25H26O13	Apigenin-6,8-di-C-arabinoside	Flavonoids	Flavonoid carbonoside	-	B	1778400	2090000	1829700	397200	552120	712820	1.40054	-1.77744	down
pmb0542	C24H23O14+	Cyanidin-3-O-(6''-O-malonyl)glucoside	Flavonoids	Anthocyanins	171828-62-9	A	4221900	4142200	4060800	40101	43890	42501	1.45286	-6.61804	down
pmb0608	C25H24O14	Chrysoeriol-7-O-(6''-malonyl)glucoside	Flavonoids	Flavonoid	-	B	278880	222800	251700	9	9	9	1.45277	-14.7681	down
Hmln002189	C24H22O15	Quercetin-3-O-(6''-malonyl)galactoside	Flavonoids	Flavonols	-	A	15330000	16526000	16592000	221260	322470	167910	1.44694	-6.08915	down
Hmln002321	C24H22O15	Quercetin-3-O-(6''-malonyl)glucoside	Flavonoids	Flavonols	-	B	1069800	786120	753030	9	6379.5	5581.8	1.24424	-7.76787	down
pmp000589	C24H22O15	Quercetin-7-O-(6''-malonyl)glucoside	Flavonoids	Flavonols	-	A	4239500	4041500	3916300	46059	87936	56188	1.44706	-6.00303	down
HJAP007	C25H26O14	Syringetin-3-O-(6''-Acetyl)glucoside	Flavonoids	Flavonoid	-	B	162400	141940	133200	9	9	9	1.45283	-13.9842	down
Hmln002355	C27H34O12	5'-Methoxymatairesinoside	Lignans and Coumarins	Lignans	1691201-82-7	B	101370	91791	105490	260770	273370	212950	1.42812	1.32282	up
pmb3032	C26H26O14	Tricin-7-O-(2''-Malonyl)rhamnoside	Flavonoids	Flavonoid	-	A	160770	153570	178240	9	9	9	1.45282	-14.1551	down
Rfmb25702	C28H34O12	Pinoresinol-4-O-(6''-acetyl)glucoside	Lignans and Coumarins	Lignans	-	A	1090300	1179300	1118700	2568700	2730300	2685700	1.4492	1.23668	up
HJAP064	C25H24O15	Isorhamnetin-3-O-(6''-malonylglucoside)	Flavonoids	Flavonoid	-	A	30878000	31416000	30584000	399350	541460	389450	1.45113	-6.12556	down
mws1292	C26H28O14	Isoschaftoside	Flavonoids	Flavonoid carbonoside	52012-29-0	B	2350700	1824600	1871500	362230	508980	540160	1.42487	-2.09908	down
pmp000236	C26H28O14	Isovitexin-8-O-xylcoside	Flavonoids	Flavonoid carbonoside	-	B	387090	349030	376080	31032	31030	32025	1.45239	-3.56328	down
Lmnp202580	C26H28O14	Apigenin-8-C-(2''-xylosyl)glucoside	Flavonoids	Flavonoid carbonoside	-	B	403500	400860	344650	82058	119450	104430	1.43032	-1.90908	down
Lmtp002474	C26H28O14	Apigenin-6-C-(2''-glucosyl)arabinoside	Flavonoids	Flavonoid carbonoside	-	A	3087100	2790900	3292900	609280	651030	811690	1.44062	-2.14604	down
Lmtp002642	C26H28O14	Apigenin-8-C-(2''-glucosyl)arabinoside	Flavonoids	Flavonoid carbonoside	-	B	1470600	1236600	1359500	273320	342110	377500	1.43696	-2.03409	down
Lmtp004126	C24H22O16	Myricetin-3-O-(6''-malony)glucoside	Flavonoids	Flavonols	-	B	15535	30332	56574	9	9	9	1.4466	-11.8895	down
Zmzp006857	C29H28O12	Tricin-4'-O-[β-guaiacyl-(9''-O-acetyl)glycerol]ether	Flavonoids	Flavonoid	-	A	117440	141680	134600	9	9	9	1.45282	-13.8319	down
pme0430	C30H24O12	Procyanidin A1	Tannins	Proanthocyanidins	103883-03-0	B	33122	33347	10847	9	9	9	1.44669	-11.4836	down
pmp000237	C26H26O15	Apigenin-6-C-(2''-glucuronyl)xyloside	Flavonoids	Flavonoid carbonoside	-	B	1117100	1110900	1067800	9	9	9	1.45292	-16.8973	down
Zmxp005470	C26H26O15	Tricin-7-O-(6''-O-malonyl)glucoside	Flavonoids	Flavonoid	-	B	3825500	3610400	4013300	158760	249830	213510	1.44694	-4.20196	down
Lmpp003930	C30H26O12	Apigenin-7-O-(6''-p-Coumaryl)glucoside	Flavonoids	Flavonoid	-	B	79406	81765	82484	5819	28982	20950	1.25594	-2.12777	down
Lmyp004963	C27H30O14	Apigenin-6-C-(2''-rhamnosyl)glucoside	Flavonoids	Flavonoid carbonoside	-	A	13240000	15327000	12046000	288020	394110	310660	1.45024	-5.35431	down
Lmyp004081	C27H30O14	Isovitexin-2''-O-rhamnoside	Flavonoids	Flavonoid carbonoside	-	A	147280	138090	146290	19429	21780	21005	1.4518	-2.79458	down
pme3227	C27H30O14	Vitexin-2''-O-rhamnoside	Flavonoids	Flavonoid carbonoside	64820-99-1	A	1953600	1714400	1417700	18376	9	9	1.28155	-8.11107	down
mws0047	C27H30O14	Apigenin-7-O-neohesperidoside (Rhoifolin)	Flavonoids	Flavonoid	17306-46-6	B	127770	167340	133070	9	9	9	1.45274	-13.953	down
HJAP148	C26H28O15	Kaempferol-3-O-sambubioside	Flavonoids	Flavonoid	27661-51-4	B	295280	233270	280210	9	9	9	1.45274	-14.8705	down
pmb0631	C26H28O15	Luteolin-8-C-glucoside-6-C-arabinoside	Flavonoids	Flavonoid carbonoside	-	B	60060	85253	106540	9	9	9	1.45188	-13.1873	down
pmb0636	C26H28O15	Luteolin-8-C-glucoside-7-O-arabinoside	Flavonoids	Flavonoid carbonoside	-	B	67333	78248	68344	9	9	9	1.45286	-12.9519	down
mws0046	C27H32O14	Naringenin-7-O-Neohesperidoside(Naringin)*	Flavonoids	Dihydroflavone	10236-47-2	B	65967	69752	56934	5859.5	11939	5995.5	1.41789	-3.01733	down
mws1066	C27H32O14	Naringenin-7-O-Rutinoside(Narirutin)*	Flavonoids	Dihydroflavone	14259-46-2	B	49969	62787	56481	2350.5	7062	2344.5	1.40442	-3.84745	down
Lmqn001932	C28H36O13	Syringaresinol-4'-O-glucoside	Lignans and Coumarins	Lignans	7374-79-0	B	80204	92092	88344	14948	9818.5	13584	1.43898	-2.76474	down
Hmgp003641	C28H32O14	Chrysoeriol-6-C-rhamnoside-7-O-rhamnoside	Flavonoids	Flavonoid	-	A	2123300	2404500	2283800	16929	28262	19146	1.44974	-6.7262	down
pmp000239	C26H26O16	Luteolin-6-C-(5''-glucuronyl)xyloside	Flavonoids	Flavonoid	-	B	306850	220750	269450	9	9	9	1.45263	-14.8494	down
mws1290	C30H26O13	Kaempferol-3-O-(6''-p-Coumaroyl)glucoside (Tiliroside)	Flavonoids	Flavonols	20316-62-5	B	202510	236740	232210	9	9	9	1.45284	-14.6021	down
pmb2586	C30H26O13	Gallocatechin-(4α→8)-catechin	Flavonoids	Flavanols	-	B	80533	102120	93045	9	9	9	1.45277	-13.3178	down
pmp001079	C27H30O15	Luteolin-7-O-neohesperidoside (Lonicerin)*	Flavonoids	Flavonoid	25694-72-8	A	3965900	3244200	3445500	96886	157620	96297	1.44558	-4.92481	down
Lmsn002815	C27H30O15	Kaempferol-3-O-rutinoside(Nicotiflorin)*	Flavonoids	Flavonoid	17650-84-9	A	33256000	30779000	28260000	924690	1139600	920580	1.45123	-4.95051	down
pmp000593	C27H30O15	Luteolin-7-O-rutinoside*	Flavonoids	Flavonoid	3563-98-2	B	39781000	37543000	37964000	1258800	1997000	1499300	1.44796	-4.59962	down
pmp001106	C27H30O15	Vitexin-2''-O-glucoside	Flavonoids	Flavonoid carbonoside	61360-94-9	A	1427000	1500500	1577000	67434	126540	123130	1.43668	-3.82834	down
Zmcp003989	C27H30O15	Kaempferol-3-O-rhamnosyl(1→2)glucoside	Flavonoids	Flavonoid	-	B	336950	312950	305810	12762	12752	5440	1.43325	-4.94838	down
Lmlp002990	C27H30O15	Isosaponarin(Isovitexin-4'-O-glucoside)	Flavonoids	Flavonoid carbonoside	19416-87-6	B	66534	42362	56135	9	9	9	1.45219	-12.5775	down
Lmjp002867	C27H30O15	Kaempferol-3-O-neohesperidoside*	Flavonoids	Flavonols	32602-81-6	A	5624300	5241900	5059500	126180	117340	141830	1.45218	-5.36904	down
Lmnp002413	C27H30O15	Luteolin-6-C-rhamnoside-7-O-glucoside	Flavonoids	Flavonoid carbonoside	-	B	764110	814810	784710	175980	191850	188970	1.45167	-2.08577	down
pme1665	C27H30O15	Isovitexin-7-O-glucoside(Saponarin)	Flavonoids	Flavonoid carbonoside	20310-89-8	A	27619	34522	41032	1968.3	3937.4	5426.2	1.39986	-3.1866	down
mws1073	C27H30O15	Apigenin-6,8-di-C-glucoside (Vicenin-2)	Flavonoids	Flavonoid	23666-13-9	A	8303500	8551800	8387600	560240	632930	685210	1.45168	-3.74832	down
pme1773	C27H31O15+	Cyanidin-3-O-rutinoside (Keracyanin)	Flavonoids	Anthocyanins	28338-59-2	A	1065600	1057500	1071500	40427	41610	30067	1.44987	-4.83273	down
Lmjp002596	C26H28O16	Quercetin-3-O-sambubioside	Flavonoids	Flavonols	83048-35-5	A	1610900	1473900	1467400	15956	28067	39982	1.44104	-5.75994	down
Lmln001951	C26H28O16	Quercetin-3-O-(6''-O-arabinosyl)glucoside	Flavonoids	Flavonols	-	B	58984	62194	60012	9	9	9	1.45291	-12.7123	down
mws1519	C27H32O15	Eriodictyol-7-O-Rutinoside (Eriocitrin)	Flavonoids	Dihydroflavone	13463-28-0	B	2104600	1926000	1800600	9	33932	9	1.25949	-7.42424	down
Lmyp003348	C28H24O15	Kaempferol-3-O-(6''-galloyl)galactoside	Flavonoids	Flavonoid	-	B	7839.5	10342	10489	24538	22040	23181	1.41861	1.28281	up
Lmyp004022	C28H24O15	Kaempferol-3-O-(2''-galloyl)glucoside	Flavonoids	Flavonoid	76343-90-3	B	12129	9710.7	14892	9	9	9	1.45193	-10.4099	down
pmb0562	C27H25O16+	Pelargonidin-3-O-(3'',6''-O-dimalonylglucoside)	Flavonoids	Anthocyanins	-	A	20729000	22148000	20192000	121360	140380	94312	1.45128	-7.4687	down
pmp001080	C28H32O15	Diosmetin-7-O-Neohesperidoside (Neodiosmin)*	Flavonoids	Flavonoid	38665-01-9	B	449470	724720	557770	24500	17597	9	1.08851	-5.36224	down
mws1661	C28H32O15	Diosmetin-7-O-rutinoside (Diosmin)*	Flavonoids	Flavonoid	520-27-4	B	454000	568570	507090	12763	35559	25188	1.42617	-4.37913	down
pmb3002	C28H32O15	Chrysoeriol-7-O-rutinoside	Flavonoids	Flavonoid	-	A	484270	497550	470310	9445.8	21166	7597.8	1.43305	-5.24809	down
Lmgp004217	C28H32O15	Diosmetin-8-C-(2''-O-rhamnosyl)glucoside	Flavonoids	Flavonoid carbonoside	98891-92-0	A	325550	321890	301260	15700	15028	15612	1.4527	-4.35562	down
Lmyp004052	C30H26O14	Quercetin-3-O-(6''-p-Coumaroyl)galactoside	Flavonoids	Flavonols	-	B	280510	259730	280240	9	9	9	1.45288	-14.8912	down
Lmdp004267	C30H26O14	Quercetin-3-O-(6''-p-Coumaroyl)glucoside	Flavonoids	Flavonols	-	B	307640	266310	297040	9	9	9	1.45284	-14.9774	down
Lmmp000897	C30H26O14	Gallocatechin-(4α→8)-gallocatechin	Flavonoids	Flavanols	-	B	1871100	1436200	1801700	14496	32678	15250	1.44201	-6.3548	down
Xmyp005599	C27H30O16	Kaempferol-3-O-galactoside-4'-O-glucoside	Flavonoids	Flavonoid	-	B	156570	170710	161900	9	9	9	1.4529	-14.1451	down
Zmxp003107	C27H30O16	Luteolin-7,3'-di-O-glucoside	Flavonoids	Flavonoid	52187-80-1	B	237520	225470	269950	9	9	9	1.45279	-14.7284	down
pmb0711	C27H30O16	Quercetin-7-O-rutinoside	Flavonoids	Flavonols	147714-62-3	B	7871100	6936000	7101900	820460	791180	710970	1.45077	-3.2377	down
Zmjp003031	C27H30O16	Orientin-2''-O-galactoside	Flavonoids	Flavonoid	-	B	658320	500290	603470	18181	27663	19198	1.44661	-4.75976	down
Lmmp003091	C27H30O16	Quercetin-3-O-(4''-O-glucosyl)rhamnoside	Flavonoids	Flavonols	59262-54-3	B	7743900	6767300	6813100	800250	839830	702890	1.44994	-3.18609	down
pmb0665	C27H30O16	Luteolin-8-C-glucoside-7-O-glucoside	Flavonoids	Flavonoid carbonoside	-	B	10508000	9555900	9424100	1256900	1439700	1034200	1.44573	-2.98257	down
Lmbp002592	C27H30O16	Kaempferol-3,7-di-O-glucoside	Flavonoids	Flavonoid	-	B	1908400	1497000	1653600	11459	34092	27160	1.43608	-6.12053	down
pmb0624	C27H30O16	Luteolin-6-C-glucoside-7-O-glucoside	Flavonoids	Flavonoid carbonoside	-	A	69926	47660	56705	9	9	9	1.45241	-12.6563	down
pmp000126	C27H30O16	Luteolin-6,8-di-C-glucoside*	Flavonoids	Flavonoid carbonoside	29428-58-8	B	377610	467900	468860	9	9	9	1.45278	-15.5711	down
mws0059	C27H30O16	Quercetin-3-O-rutinoside (Rutin)	Flavonoids	Flavonols	153-18-4	A	1735800	1657400	1817900	116430	161340	106620	1.44583	-3.76095	down
Hmpp002612	C27H30O16	Luteolin-7-O-gentiobioside	Flavonoids	Flavonoid	-	B	281160	211520	234020	9	9	9	1.4527	-14.7161	down
HJAP024	C27H30O16	Kaempferol-6,8-di-C-glucoside*	Flavonoids	Flavonoid	-	B	156960	214900	166860	9	9	9	1.45269	-14.2843	down
pme1777	C27H31O16+	Cyanidin-3,5-O-diglucoside (Cyanin)	Flavonoids	Anthocyanins	2611-67-8	A	373220	322420	280190	8973.9	10911	6865.5	1.44729	-5.189	down
pmb0557	C27H25O17+	Cyanidin-3-O-(3'',6''-O-dimalonyl)glucoside	Flavonoids	Anthocyanins	171828-60-7	A	7576900	8432100	7340100	195680	148690	89395	1.44275	-5.75031	down
pmp001290	C27H26O17	Apigenin-7-O-(2''-glucurosyl)glucuronide	Flavonoids	Flavonoid	74696-01-8	B	993140	833860	837150	37045	30055	76839	1.42714	-4.21015	down
Lmcp003751	C28H31O16+	"Cyanidin-3-O-(6""-O-acetyl-2""-O-xylosyl)glucoside"	Flavonoids	Anthocyanins	-	A	49896000	52918000	45846000	1398100	1274300	819440	1.4467	-5.41189	down
pmp000241	C27H28O17	Luteolin-6-C-(2''-glucuronyl)glucoside	Flavonoids	Flavonoid	-	B	21456	15924	17986	9	9	9	1.45251	-11.0018	down
Hmjp002999	C28H32O16	Isorhamnetin-3-O-rutinoside (Narcissin)	Flavonoids	Flavonoid	604-80-8	B	19982000	20149000	21320000	899760	1256200	875120	1.44849	-4.34153	down
pmp000127	C28H32O16	Chrysoeriol-6,8-di-C-glucoside	Flavonoids	Flavonoid carbonoside	-	B	46616	71303	41209	9	9	9	1.45197	-12.5249	down
HJAP026	C28H32O16	Chrysoeriol-6-C-glucoside-4'-O-glucoside	Flavonoids	Flavonoid	-	A	46012	36913	33543	9	9	9	1.45258	-12.0747	down
pmp000596	C27H30O17	Quercetin-3-O-(2''-O-galactosyl)glucoside	Flavonoids	Flavonols	56782-99-1	A	176180	111200	162800	9	9	9	1.45221	-14.0253	down
Lmtp003677	C27H30O17	Quercetin-3-O-sophoroside (Baimaside)	Flavonoids	Flavonols	18609-17-1	B	728660	667960	695340	9	9	9	1.45289	-16.2415	down
Hmcp005575	C27H30O17	Quercetin-5,4ʹ-di-O-glucoside	Flavonoids	Flavonoid	-	B	24582	15231	26517	9	9	9	1.45132	-11.2625	down
pmb0558	C27H25O18+	Delphinidin-3-O-(3'',6''-O-dimalonyl)glucoside	Flavonoids	Anthocyanins	-	A	2272100	2433800	2439400	170780	178410	112720	1.44415	-3.95131	down
Hmgp003086	C29H34O16	Tricin-7-O-rutinoside*	Flavonoids	Flavonoid	-	B	2929600	2806900	2770600	304310	477410	325470	1.43964	-2.94176	down
Lmgp004959	C29H34O16	Tricin-7-O-neohesperidoside*	Flavonoids	Flavonoid	53766-40-8	B	3092400	2904200	2654200	288170	553000	330760	1.42529	-2.88395	down
Hmcp001578	C28H32O17	Isorhamnetin-3,7-O-diglucoside	Flavonoids	Flavonols	6758-51-6	A	398870	333230	395390	9	9	9	1.45279	-15.3498	down
Lmsp003252	C28H32O17	Isorhamnetin-3-O-sophoroside	Flavonoids	Flavonols	-	B	758790	540100	652910	9	9	9	1.45266	-16.1415	down
mws1506	C29H36O16	Plantamajoside	Phenolic acids	Phenolic acids	104777-68-6	B	40506	50166	47954	9	9	9	1.45275	-12.326	down
pmp001289	C28H28O18	Chrysoeriol-7-O-(2''-O-glucuronyl)glucuronide	Flavonoids	Flavonoid	-	A	4636300	5709300	4605600	204240	272020	286190	1.44823	-4.29347	down
Hmln001836	C29H32O17	Kaempferol-3-O-(6''-Acetyl)glucosyl-(1→3)-Galactoside	Flavonoids	Flavonols	-	B	6691	5165.5	8168	24150	11688	7669	1.00115	1.11948	up
pmb0713	C29H34O17	Tricin-7-O-(2''-O-glucosyl)glucoside	Flavonoids	Flavonoid	-	B	80820	48248	76654	9	9	9	1.45183	-12.8954	down
Lmsp004749	C29H34O17	Syringetin-3-O-rutinoside	Flavonoids	Flavonoid	-	B	108210	108180	124760	13458	15758	12297	1.44779	-3.03877	down
pmb0716	C29H34O17	Tricin-4'-O-glucoside-7-O-glucoside	Flavonoids	Flavonoid	-	A	83480	75052	96658	9	9	9	1.45267	-13.2063	down
pmb0739	C32H34O15	Tricin-4'-O-(syringyl alcohol)ether-7-O-glucoside	Flavonoids	Flavonoid	-	B	60552	51982	54306	9	9	9	1.45283	-12.5932	down
pmb0719	C32H34O15	Tricin-4'-O-(syringyl alcohol)ether-5-O-glucoside	Flavonoids	Flavonoid	-	B	52686	30518	61274	9	9	9	1.45096	-12.3856	down
Hmln001682	C29H32O18	Quercetin-3-O-(6''-acetyl)glucosyl-(1→3)-Galactoside	Flavonoids	Flavonols	-	B	10055	1940.9	14339	9	9	9	1.42753	-9.9298	down
pmb0475	C29H34O18	Gallic acid-4-O-(6'''-feruloyl)sophoroside	Phenolic acids	Phenolic acids	-	A	178860	171470	260480	9	9	9	1.45231	-14.4655	down
Zmzp006906	C36H32O13	Tricin-4'-O-[β-guaiacyl-(9''-O-p-coumaroyl)glycerol]ether	Flavonoids	Flavonoid	-	A	126910	118330	128470	9	9	9	1.45287	-13.7567	down
Hmlp003185	C30H32O18	Luteolin-7-O-(6''-malonyl)glucoside-5-O-rhamnoside	Flavonoids	Flavonoid	-	B	81677	82774	68718	9	9	9	1.45283	-13.0761	down
Hmgp002564	C29H30O19	Tricin-7-O-glucuronyl(2→1)glucuronide	Flavonoids	Flavonoid	83097-44-3	A	8805500	7944500	8108600	588900	906040	602270	1.44346	-3.5672	down
Lmmp003266	C29H30O19	Quercetin-3-O-(2''-malonyl)glucoside-7-O-arabinoside	Flavonoids	Flavonols	-	B	184730	134790	135180	8129.5	3347	4016.2	1.43204	-4.87525	down
pmb1312	C33H36O16	Tricin-4'-O-(guaiacylglycerol)ether-7-O-glucoside	Flavonoids	Flavonoid	-	A	794760	581070	862770	7238.9	19926	12911	1.4361	-5.80372	down
Hmcp001629	C30H32O19	Kaempferol-3-O-(6''-Malonyl)glucoside-7-O-Glucoside	Flavonoids	Flavonols	-	B	312830	186070	246990	45818	54499	21655	1.37233	-2.61241	down
pmb0738	C34H34O16	Tricin-7-O-(2''-Sinapoyl)glucoside	Flavonoids	Flavonoid	-	A	88739	80908	79307	9	9	9	1.45288	-13.1706	down
pmb3039	C35H28O16	Tricin-4'-O-oxalic acid-7-O-(p-coumaroyl)shikimic acid	Flavonoids	Flavonoid	-	B	23128	16988	33977	9	9	9	1.45085	-11.4222	down
pmb0706	C30H32O20	Quercetin-3-O-(6''-malonyl)glucosyl-5-O-glucoside	Flavonoids	Flavonols	-	A	384730	335270	373300	14214	32504	24499	1.43134	-3.94032	down
pmb0709	C30H32O20	Quercetin-7-O-(6''-malonyl)glucosyl-5-O-glucoside	Flavonoids	Flavonols	-	B	70454	61636	55175	9	9	9	1.45276	-12.7598	down
Hmmp002447	C33H40O18	Apigenin-7-O-rutinoside-4'-O-rhamnoside	Flavonoids	Flavonoid	-	B	32970	26289	29072	9	9	9	1.4527	-11.6757	down
Zmhp003322	C36H36O17	Isovitexin-2''-O-(6'''-p-coumaroyl)glucoside	Flavonoids	Flavonoid	-	B	27569	33176	34439	9	9	9	1.45269	-11.7835	down
Lmsp003881	C33H40O19	Kaempferol-3-O-rutinoside-7-O-rhamnoside	Flavonoids	Flavonols	-	A	521820	506740	458340	17417	15436	16072	1.4522	-4.92559	down
mws1035	C33H40O19	Kaempferol-3-O-robinoside-7-O-rhamnoside (Robinin)	Flavonoids	Flavonols	301-19-9	B	20774	9283.8	16845	9	9	9	1.44968	-10.7625	down
Lmsp003161	C33H40O20	Kaempferol-3-O-sophoroside-7-O-rhamnoside	Flavonoids	Flavonols	-	B	178920	127050	154170	8006.2	5601.7	2821.7	1.42668	-4.8077	down
Lnrp102163	C33H40O20	Quercetin-3-O-rutinoside-7-O-rhamnoside	Flavonoids	Flavonols	-	B	1429300	1035100	1322600	19203	61321	38636	1.42596	-4.99008	down
pmp001105	C33H40O20	Kaempferol-3-O-neohesperidoside-7-O-glucoside	Flavonoids	Flavonols	-	B	174970	118460	118020	6475	11476	6156.2	1.43318	-4.09318	down
Lmmp002755	C33H40O21	Quercetin-7-O-rutinoside-4'-O-glucoside	Flavonoids	Flavonols	-	B	113030	56090	86790	9	23120	9	1.13057	-3.4673	down
Lmmp002334	C33H40O21	Quercetin-3-O-rutinoside-7-O-glucoside	Flavonoids	Flavonols	-	B	199000	198430	203160	18826	22639	16930	1.44894	-3.36246	down
Hmgp003540	C36H38O19	Tricin-4'-O-(β-guaiacylglycerol)ether-7-O-(6''-malonyl)glucoside	Flavonoids	Flavonoid	-	A	33904	29268	31371	9	9	9	1.45282	-11.7738	down
Hmcp001589	C34H42O21	Isorhamnetin-3-O-rutinoside-4'-O-glucoside	Flavonoids	Flavonols	111393-97-6	B	74416	63934	64715	9	9	9	1.45283	-12.8767	down
Lmwp004293	C42H46O24	Quercetin-3-O-(2'''-p-coumaroyl)sophoroside-7-O-glucoside	Flavonoids	Flavonols	-	B	175130	195840	196430	9	9	9	1.45287	-14.3591	down

## Sheet: TableS6.Homologs
Seq.id	Definition	Species	Family	Order	Class	Kingdom
NP_001142246.1	chalcone synthase C2 [Zea mays]	Zea mays	Poaceae	Poales	Magnoliopsida	Viridiplantae
NP_001149022.1	chalcone synthase WHP1 [Zea mays]	Zea mays	Poaceae	Poales	Magnoliopsida	Viridiplantae
XP_025827694.1	chalcone synthase C2 [Panicum hallii]	Panicum hallii	Poaceae	Poales	Magnoliopsida	Viridiplantae
XP_002450871.1	chalcone synthase 2 [Sorghum bicolor]	Sorghum bicolor	Poaceae	Poales	Magnoliopsida	Viridiplantae
XP_002449616.1	chalcone synthase 5 [Sorghum bicolor]	Sorghum bicolor	Poaceae	Poales	Magnoliopsida	Viridiplantae
XP_002450875.1	chalcone synthase 3 [Sorghum bicolor]	Sorghum bicolor	Poaceae	Poales	Magnoliopsida	Viridiplantae
XP_004979391.1	chalcone synthase C2 [Setaria italica]	Setaria italica	Poaceae	Poales	Magnoliopsida	Viridiplantae
XP_002450877.1	chalcone synthase 6 [Sorghum bicolor]	Sorghum bicolor	Poaceae	Poales	Magnoliopsida	Viridiplantae
XP_002450874.1	chalcone synthase 1 [Sorghum bicolor]	Sorghum bicolor	Poaceae	Poales	Magnoliopsida	Viridiplantae
XP_002450870.1	chalcone synthase 4 [Sorghum bicolor]	Sorghum bicolor	Poaceae	Poales	Magnoliopsida	Viridiplantae
XP_002450876.1	chalcone synthase 7 [Sorghum bicolor]	Sorghum bicolor	Poaceae	Poales	Magnoliopsida	Viridiplantae
XP_015618054.1	chalcone synthase 1 [Oryza sativa Japonica Group]	Oryza sativa Japonica Group	Poaceae	Poales	Magnoliopsida	Viridiplantae
XP_003577513.1	chalcone synthase 2 [Brachypodium distachyon]	Brachypodium distachyon	Poaceae	Poales	Magnoliopsida	Viridiplantae
XP_006662967.1	PREDICTED: chalcone synthase 1 [Oryza brachyantha]	Oryza brachyantha	Poaceae	Poales	Magnoliopsida	Viridiplantae
XP_020201197.1	chalcone synthase 2-like [Aegilops tauschii subsp. tauschii]	Aegilops tauschii subsp. tauschii	Poaceae	Poales	Magnoliopsida	Viridiplantae
XP_037487766.1	chalcone synthase 2-like [Triticum dicoccoides]	Triticum dicoccoides	Poaceae	Poales	Magnoliopsida	Viridiplantae
XP_037479814.1	chalcone synthase 2-like [Triticum dicoccoides]	Triticum dicoccoides	Poaceae	Poales	Magnoliopsida	Viridiplantae
XP_020194633.1	chalcone synthase 2-like [Aegilops tauschii subsp. tauschii]	Aegilops tauschii subsp. tauschii	Poaceae	Poales	Magnoliopsida	Viridiplantae
XP_037482842.1	chalcone synthase 2-like [Triticum dicoccoides]	Triticum dicoccoides	Poaceae	Poales	Magnoliopsida	Viridiplantae
XP_037475312.1	chalcone synthase 2-like [Triticum dicoccoides]	Triticum dicoccoides	Poaceae	Poales	Magnoliopsida	Viridiplantae
XP_020166949.1	chalcone synthase 2 [Aegilops tauschii subsp. tauschii]	Aegilops tauschii subsp. tauschii	Poaceae	Poales	Magnoliopsida	Viridiplantae
XP_037482914.1	chalcone synthase 2 [Triticum dicoccoides]	Triticum dicoccoides	Poaceae	Poales	Magnoliopsida	Viridiplantae
XP_037475234.1	chalcone synthase 2-like [Triticum dicoccoides]	Triticum dicoccoides	Poaceae	Poales	Magnoliopsida	Viridiplantae
XP_020166951.1	chalcone synthase 2-like [Aegilops tauschii subsp. tauschii]	Aegilops tauschii subsp. tauschii	Poaceae	Poales	Magnoliopsida	Viridiplantae
XP_008808192.1	chalcone synthase C2 [Phoenix dactylifera]	Phoenix dactylifera	Arecaceae	Arecales	Magnoliopsida	Viridiplantae
XP_010929491.1	chalcone synthase 2 [Elaeis guineensis]	Elaeis guineensis	Arecaceae	Arecales	Magnoliopsida	Viridiplantae
XP_008797107.1	chalcone synthase 1 [Phoenix dactylifera]	Phoenix dactylifera	Arecaceae	Arecales	Magnoliopsida	Viridiplantae
XP_020107375.1	chalcone synthase 1 [Ananas comosus]	Ananas comosus	Bromeliaceae	Poales	Magnoliopsida	Viridiplantae
XP_037488193.1	chalcone synthase 2-like [Triticum dicoccoides]	Triticum dicoccoides	Poaceae	Poales	Magnoliopsida	Viridiplantae
XP_009404732.1	PREDICTED: chalcone synthase 2 [Musa acuminata subsp. malaccensis]	Musa acuminata subsp. malaccensis	Musaceae	Zingiberales	Magnoliopsida	Viridiplantae
XP_030512195.1	chalcone synthase 2 [Rhodamnia argentea]	Rhodamnia argentea	Myrtaceae	Myrtales	Magnoliopsida	Viridiplantae
XP_010907554.1	chalcone synthase 3-like [Elaeis guineensis]	Elaeis guineensis	Arecaceae	Arecales	Magnoliopsida	Viridiplantae
XP_030450429.1	chalcone synthase [Syzygium oleosum]	Syzygium oleosum	Myrtaceae	Myrtales	Magnoliopsida	Viridiplantae
XP_031381600.1	chalcone synthase [Punica granatum]	Punica granatum	Lythraceae	Myrtales	Magnoliopsida	Viridiplantae
XP_010908134.1	chalcone synthase 3 [Elaeis guineensis]	Elaeis guineensis	Arecaceae	Arecales	Magnoliopsida	Viridiplantae
XP_009421018.1	PREDICTED: chalcone synthase 2-like [Musa acuminata subsp. malaccensis]	Musa acuminata subsp. malaccensis	Musaceae	Zingiberales	Magnoliopsida	Viridiplantae
XP_010909688.1	chalcone synthase 3-like [Elaeis guineensis]	Elaeis guineensis	Arecaceae	Arecales	Magnoliopsida	Viridiplantae
XP_020166950.1	chalcone synthase 2-like [Aegilops tauschii subsp. tauschii]	Aegilops tauschii subsp. tauschii	Poaceae	Poales	Magnoliopsida	Viridiplantae
XP_010028921.1	PREDICTED: chalcone synthase 3 [Eucalyptus grandis]	Eucalyptus grandis	Myrtaceae	Myrtales	Magnoliopsida	Viridiplantae
XP_010908135.1	chalcone synthase 3 [Elaeis guineensis]	Elaeis guineensis	Arecaceae	Arecales	Magnoliopsida	Viridiplantae
XP_023735557.1	chalcone synthase [Lactuca sativa]	Lactuca sativa	Asteraceae	Asterales	Magnoliopsida	Viridiplantae
XP_030953406.1	chalcone synthase [Quercus lobata]	Quercus lobata	Fagaceae	Fagales	Magnoliopsida	Viridiplantae
XP_010910437.1	chalcone synthase 3 [Elaeis guineensis]	Elaeis guineensis	Arecaceae	Arecales	Magnoliopsida	Viridiplantae
XP_008778753.1	chalcone synthase 3-like [Phoenix dactylifera]	Phoenix dactylifera	Arecaceae	Arecales	Magnoliopsida	Viridiplantae
XP_023883745.1	chalcone synthase [Quercus suber]	Quercus suber	Fagaceae	Fagales	Magnoliopsida	Viridiplantae
XP_009404102.1	PREDICTED: chalcone synthase 2-like [Musa acuminata subsp. malaccensis]	Musa acuminata subsp. malaccensis	Musaceae	Zingiberales	Magnoliopsida	Viridiplantae
XP_034707427.1	chalcone synthase [Vitis riparia]	Vitis riparia	Vitaceae	Vitales	Magnoliopsida	Viridiplantae
XP_022009667.1	chalcone synthase [Helianthus annuus]	Helianthus annuus	Asteraceae	Asterales	Magnoliopsida	Viridiplantae
XP_018822043.1	chalcone synthase 2 [Juglans regia]	Juglans regia	Juglandaceae	Fagales	Magnoliopsida	Viridiplantae
XP_034707297.1	chalcone synthase-like [Vitis riparia]	Vitis riparia	Vitaceae	Vitales	Magnoliopsida	Viridiplantae
XP_019080192.1	PREDICTED: chalcone synthase isoform X1 [Vitis vinifera]	Vitis vinifera	Vitaceae	Vitales	Magnoliopsida	Viridiplantae
XP_010249317.1	PREDICTED: chalcone synthase [Nelumbo nucifera]	Nelumbo nucifera	Nelumbonaceae	Proteales	Magnoliopsida	Viridiplantae
NP_001267879.1	chalcone synthase [Vitis vinifera]	Vitis vinifera	Vitaceae	Vitales	Magnoliopsida	Viridiplantae
XP_022750423.1	chalcone synthase 2 [Durio zibethinus]	Durio zibethinus	Malvaceae	Malvales	Magnoliopsida	Viridiplantae
XP_026447684.1	chalcone synthase-like [Papaver somniferum]	Papaver somniferum	Papaveraceae	Ranunculales	Magnoliopsida	Viridiplantae
XP_026377178.1	chalcone synthase-like [Papaver somniferum]	Papaver somniferum	Papaveraceae	Ranunculales	Magnoliopsida	Viridiplantae
XP_015971138.1	chalcone synthase [Arachis duranensis]	Arachis duranensis	Fabaceae	Fabales	Magnoliopsida	Viridiplantae
XP_007032052.2	PREDICTED: chalcone synthase [Theobroma cacao]	Theobroma cacao	Malvaceae	Malvales	Magnoliopsida	Viridiplantae
XP_022034417.1	chalcone synthase [Helianthus annuus]	Helianthus annuus	Asteraceae	Asterales	Magnoliopsida	Viridiplantae
XP_026448890.1	chalcone synthase [Papaver somniferum]	Papaver somniferum	Papaveraceae	Ranunculales	Magnoliopsida	Viridiplantae
XP_024970907.1	chalcone synthase [Cynara cardunculus var. scolymus]	Cynara cardunculus var. scolymus	Asteraceae	Asterales	Magnoliopsida	Viridiplantae
XP_031255866.1	chalcone synthase 2 [Pistacia vera]	Pistacia vera	Anacardiaceae	Sapindales	Magnoliopsida	Viridiplantae
NP_001306986.1	chalcone synthase 2 [Citrus sinensis]	Citrus sinensis	Rutaceae	Sapindales	Magnoliopsida	Viridiplantae
XP_026385682.1	chalcone synthase-like [Papaver somniferum]	Papaver somniferum	Papaveraceae	Ranunculales	Magnoliopsida	Viridiplantae
XP_034905177.1	chalcone synthase [Populus alba]	Populus alba	Salicaceae	Malpighiales	Magnoliopsida	Viridiplantae
XP_022009654.1	chalcone synthase [Helianthus annuus]	Helianthus annuus	Asteraceae	Asterales	Magnoliopsida	Viridiplantae
XP_027350027.1	chalcone synthase [Abrus precatorius]	Abrus precatorius	Fabaceae	Fabales	Magnoliopsida	Viridiplantae
XP_026377179.1	chalcone synthase-like [Papaver somniferum]	Papaver somniferum	Papaveraceae	Ranunculales	Magnoliopsida	Viridiplantae
XP_011006130.1	PREDICTED: chalcone synthase [Populus euphratica]	Populus euphratica	Salicaceae	Malpighiales	Magnoliopsida	Viridiplantae
XP_021658990.1	chalcone synthase 2 [Hevea brasiliensis]	Hevea brasiliensis	Euphorbiaceae	Malpighiales	Magnoliopsida	Viridiplantae
XP_028780252.1	chalcone synthase [Prosopis alba]	Prosopis alba	Fabaceae	Fabales	Magnoliopsida	Viridiplantae
XP_021647341.1	chalcone synthase 2-like [Hevea brasiliensis]	Hevea brasiliensis	Euphorbiaceae	Malpighiales	Magnoliopsida	Viridiplantae
XP_016162082.1	chalcone synthase [Arachis ipaensis]	Arachis ipaensis	Fabaceae	Fabales	Magnoliopsida	Viridiplantae
XP_028761134.1	chalcone synthase-like [Prosopis alba]	Prosopis alba	Fabaceae	Fabales	Magnoliopsida	Viridiplantae
XP_022773618.1	chalcone synthase-like [Durio zibethinus]	Durio zibethinus	Malvaceae	Malvales	Magnoliopsida	Viridiplantae
XP_007161599.1	hypothetical protein PHAVU_001G083000g [Phaseolus vulgaris]	Phaseolus vulgaris	Fabaceae	Fabales	Magnoliopsida	Viridiplantae
XP_018471920.1	PREDICTED: chalcone synthase [Raphanus sativus]	Raphanus sativus	Brassicaceae	Brassicales	Magnoliopsida	Viridiplantae
XP_020204229.1	chalcone synthase [Cajanus cajan]	Cajanus cajan	Fabaceae	Fabales	Magnoliopsida	Viridiplantae
XP_022852826.1	chalcone synthase [Olea europaea var. sylvestris]	Olea europaea var. sylvestris	Oleaceae	Lamiales	Magnoliopsida	Viridiplantae
XP_021895718.1	chalcone synthase [Carica papaya]	Carica papaya	Caricaceae	Brassicales	Magnoliopsida	Viridiplantae
XP_014491288.1	chalcone synthase [Vigna radiata var. radiata]	Vigna radiata var. radiata	Fabaceae	Fabales	Magnoliopsida	Viridiplantae
XP_012067379.1	chalcone synthase 3 [Jatropha curcas]	Jatropha curcas	Euphorbiaceae	Malpighiales	Magnoliopsida	Viridiplantae
XP_021609389.1	chalcone synthase 2 [Manihot esculenta]	Manihot esculenta	Euphorbiaceae	Malpighiales	Magnoliopsida	Viridiplantae
NP_001358312.1	chalcone synthase 13 [Glycine max]	Glycine max	Fabaceae	Fabales	Magnoliopsida	Viridiplantae
XP_028218845.1	chalcone synthase J-like [Glycine soja]	Glycine soja	Fabaceae	Fabales	Magnoliopsida	Viridiplantae
XP_017406662.1	PREDICTED: chalcone synthase [Vigna angularis]	Vigna angularis	Fabaceae	Fabales	Magnoliopsida	Viridiplantae
XP_027931258.1	chalcone synthase [Vigna unguiculata]	Vigna unguiculata	Fabaceae	Fabales	Magnoliopsida	Viridiplantae
XP_021297880.1	chalcone synthase [Herrania umbratica]	Herrania umbratica	Malvaceae	Malvales	Magnoliopsida	Viridiplantae
XP_003624524.1	chalcone synthase [Medicago truncatula]	Medicago truncatula	Fabaceae	Fabales	Magnoliopsida	Viridiplantae
XP_024973748.1	chalcone synthase 3 [Cynara cardunculus var. scolymus]	Cynara cardunculus var. scolymus	Asteraceae	Asterales	Magnoliopsida	Viridiplantae
XP_021627264.1	chalcone synthase [Manihot esculenta]	Manihot esculenta	Euphorbiaceae	Malpighiales	Magnoliopsida	Viridiplantae
XP_013677202.1	chalcone synthase [Brassica napus]	Brassica napus	Brassicaceae	Brassicales	Magnoliopsida	Viridiplantae
XP_021998364.1	chalcone synthase [Helianthus annuus]	Helianthus annuus	Asteraceae	Asterales	Magnoliopsida	Viridiplantae
XP_010942344.1	chalcone synthase 1 [Elaeis guineensis]	Elaeis guineensis	Arecaceae	Arecales	Magnoliopsida	Viridiplantae
XP_018446842.1	PREDICTED: chalcone synthase 3 [Raphanus sativus]	Raphanus sativus	Brassicaceae	Brassicales	Magnoliopsida	Viridiplantae
XP_002321081.1	chalcone synthase [Populus trichocarpa]	Populus trichocarpa	Salicaceae	Malpighiales	Magnoliopsida	Viridiplantae
NP_196897.1	Chalcone and stilbene synthase family protein [Arabidopsis thaliana]	Arabidopsis thaliana	Brassicaceae	Brassicales	Magnoliopsida	Viridiplantae
XP_002871591.1	chalcone synthase [Arabidopsis lyrata subsp. lyrata]	Arabidopsis lyrata subsp. lyrata	Brassicaceae	Brassicales	Magnoliopsida	Viridiplantae
XP_030509500.1	naringenin-chalcone synthase [Cannabis sativa]	Cannabis sativa	Cannabaceae	Rosales	Magnoliopsida	Viridiplantae
XP_011091402.1	chalcone synthase [Sesamum indicum]	Sesamum indicum	Pedaliaceae	Lamiales	Magnoliopsida	Viridiplantae
XP_010551951.1	PREDICTED: chalcone synthase [Tarenaya hassleriana]	Tarenaya hassleriana	Cleomaceae	Brassicales	Magnoliopsida	Viridiplantae
XP_021608720.1	chalcone synthase 1 [Manihot esculenta]	Manihot esculenta	Euphorbiaceae	Malpighiales	Magnoliopsida	Viridiplantae
XP_022761052.1	chalcone synthase 1-like [Durio zibethinus]	Durio zibethinus	Malvaceae	Malvales	Magnoliopsida	Viridiplantae
NP_001314206.1	chalcone synthase 1 [Gossypium hirsutum]	Gossypium hirsutum	Malvaceae	Malvales	Magnoliopsida	Viridiplantae
XP_013605982.1	PREDICTED: chalcone synthase 3 [Brassica oleracea var. oleracea]	Brassica oleracea var. oleracea	Brassicaceae	Brassicales	Magnoliopsida	Viridiplantae
XP_012481763.1	PREDICTED: chalcone synthase 1 [Gossypium raimondii]	Gossypium raimondii	Malvaceae	Malvales	Magnoliopsida	Viridiplantae
XP_009121714.2	chalcone synthase 1 [Brassica rapa]	Brassica rapa	Brassicaceae	Brassicales	Magnoliopsida	Viridiplantae
XP_006399896.1	chalcone synthase 3 [Eutrema salsugineum]	Eutrema salsugineum	Brassicaceae	Brassicales	Magnoliopsida	Viridiplantae
XP_009131369.2	chalcone synthase 3 [Brassica rapa]	Brassica rapa	Brassicaceae	Brassicales	Magnoliopsida	Viridiplantae
XP_024017826.1	chalcone synthase [Morus notabilis]	Morus notabilis	Moraceae	Rosales	Magnoliopsida	Viridiplantae
XP_018442390.1	PREDICTED: chalcone synthase 3-like [Raphanus sativus]	Raphanus sativus	Brassicaceae	Brassicales	Magnoliopsida	Viridiplantae
XP_010099135.1	chalcone synthase [Morus notabilis]	Morus notabilis	Moraceae	Rosales	Magnoliopsida	Viridiplantae
NP_001313780.1	chalcone synthase 1-like [Gossypium hirsutum]	Gossypium hirsutum	Malvaceae	Malvales	Magnoliopsida	Viridiplantae
XP_004493096.1	chalcone synthase [Cicer arietinum]	Cicer arietinum	Fabaceae	Fabales	Magnoliopsida	Viridiplantae
XP_027118978.1	chalcone synthase 2 [Coffea arabica]	Coffea arabica	Rubiaceae	Gentianales	Magnoliopsida	Viridiplantae
XP_022852825.1	chalcone synthase-like [Olea europaea var. sylvestris]	Olea europaea var. sylvestris	Oleaceae	Lamiales	Magnoliopsida	Viridiplantae
XP_013622382.1	PREDICTED: chalcone synthase 3-like [Brassica oleracea var. oleracea]	Brassica oleracea var. oleracea	Brassicaceae	Brassicales	Magnoliopsida	Viridiplantae
XP_021835131.1	chalcone synthase [Spinacia oleracea]	Spinacia oleracea	Chenopodiaceae	Caryophyllales	Magnoliopsida	Viridiplantae
XP_016747999.1	PREDICTED: chalcone synthase 1-like [Gossypium hirsutum]	Gossypium hirsutum	Malvaceae	Malvales	Magnoliopsida	Viridiplantae
XP_017633541.1	PREDICTED: chalcone synthase 1 [Gossypium arboreum]	Gossypium arboreum	Malvaceae	Malvales	Magnoliopsida	Viridiplantae
XP_012455000.1	PREDICTED: chalcone synthase 1-like [Gossypium raimondii]	Gossypium raimondii	Malvaceae	Malvales	Magnoliopsida	Viridiplantae
NP_001361337.1	chalcone synthase 2 [Solanum pennellii]	Solanum pennellii	Solanaceae	Solanales	Magnoliopsida	Viridiplantae
XP_028548381.1	chalcone synthase 8 [Dendrobium catenatum]	Dendrobium catenatum	Orchidaceae	Asparagales	Magnoliopsida	Viridiplantae
NP_001295723.1	chalcone synthase 1 [Jatropha curcas]	Jatropha curcas	Euphorbiaceae	Malpighiales	Magnoliopsida	Viridiplantae
XP_022858585.1	chalcone synthase J-like [Olea europaea var. sylvestris]	Olea europaea var. sylvestris	Oleaceae	Lamiales	Magnoliopsida	Viridiplantae
XP_022721946.1	chalcone synthase 1 [Durio zibethinus]	Durio zibethinus	Malvaceae	Malvales	Magnoliopsida	Viridiplantae
NP_001314047.1	chalcone synthase 1-like [Gossypium hirsutum]	Gossypium hirsutum	Malvaceae	Malvales	Magnoliopsida	Viridiplantae
XP_034200351.1	polyketide synthase 5 isoform X1 [Prunus dulcis]	Prunus dulcis	Rosaceae	Rosales	Magnoliopsida	Viridiplantae
NP_001234036.2	chalcone synthase 2 [Solanum lycopersicum]	Solanum lycopersicum	Solanaceae	Solanales	Magnoliopsida	Viridiplantae
NP_001275296.1	chalcone synthase 2 [Solanum tuberosum]	Solanum tuberosum	Solanaceae	Solanales	Magnoliopsida	Viridiplantae
XP_007223025.1	polyketide synthase 5 isoform X1 [Prunus persica]	Prunus persica	Rosaceae	Rosales	Magnoliopsida	Viridiplantae
XP_020693902.1	chalcone synthase 8 [Dendrobium catenatum]	Dendrobium catenatum	Orchidaceae	Asparagales	Magnoliopsida	Viridiplantae
XP_009125955.2	chalcone synthase 3 [Brassica rapa]	Brassica rapa	Brassicaceae	Brassicales	Magnoliopsida	Viridiplantae
NP_001314048.1	chalcone synthase 1-like [Gossypium hirsutum]	Gossypium hirsutum	Malvaceae	Malvales	Magnoliopsida	Viridiplantae
XP_021648729.1	chalcone synthase 1 [Hevea brasiliensis]	Hevea brasiliensis	Euphorbiaceae	Malpighiales	Magnoliopsida	Viridiplantae
XP_016678908.1	PREDICTED: chalcone synthase 1-like [Gossypium hirsutum]	Gossypium hirsutum	Malvaceae	Malvales	Magnoliopsida	Viridiplantae
XP_010453497.1	PREDICTED: chalcone synthase [Camelina sativa]	Camelina sativa	Brassicaceae	Brassicales	Magnoliopsida	Viridiplantae
NP_001234033.2	chalcone synthase 1 [Solanum lycopersicum]	Solanum lycopersicum	Solanaceae	Solanales	Magnoliopsida	Viridiplantae
XP_021290149.1	chalcone synthase 1 [Herrania umbratica]	Herrania umbratica	Malvaceae	Malvales	Magnoliopsida	Viridiplantae
XP_019226300.1	PREDICTED: chalcone synthase 2 [Nicotiana attenuata]	Nicotiana attenuata	Solanaceae	Solanales	Magnoliopsida	Viridiplantae
XP_017606578.1	PREDICTED: chalcone synthase 2-like [Gossypium arboreum]	Gossypium arboreum	Malvaceae	Malvales	Magnoliopsida	Viridiplantae
XP_009616637.1	chalcone synthase 2 [Nicotiana tomentosiformis]	Nicotiana tomentosiformis	Solanaceae	Solanales	Magnoliopsida	Viridiplantae
XP_024168923.1	polyketide synthase 1-like [Rosa chinensis]	Rosa chinensis	Rosaceae	Rosales	Magnoliopsida	Viridiplantae
XP_021762431.1	chalcone synthase [Chenopodium quinoa]	Chenopodium quinoa	Chenopodiaceae	Caryophyllales	Magnoliopsida	Viridiplantae
XP_006489796.1	chalcone synthase 1 [Citrus sinensis]	Citrus sinensis	Rutaceae	Sapindales	Magnoliopsida	Viridiplantae
XP_012454899.1	PREDICTED: chalcone synthase 1-like [Gossypium raimondii]	Gossypium raimondii	Malvaceae	Malvales	Magnoliopsida	Viridiplantae
XP_010420005.1	PREDICTED: chalcone synthase-like [Camelina sativa]	Camelina sativa	Brassicaceae	Brassicales	Magnoliopsida	Viridiplantae
XP_022733123.1	chalcone synthase 2-like [Durio zibethinus]	Durio zibethinus	Malvaceae	Malvales	Magnoliopsida	Viridiplantae
XP_024168904.1	polyketide synthase 1 [Rosa chinensis]	Rosa chinensis	Rosaceae	Rosales	Magnoliopsida	Viridiplantae
XP_002445139.1	chalcone synthase 1 [Sorghum bicolor]	Sorghum bicolor	Poaceae	Poales	Magnoliopsida	Viridiplantae
XP_007034442.1	PREDICTED: chalcone synthase 1 [Theobroma cacao]	Theobroma cacao	Malvaceae	Malvales	Magnoliopsida	Viridiplantae
XP_006420608.1	chalcone synthase 1 [Citrus clementina]	Citrus clementina	Rutaceae	Sapindales	Magnoliopsida	Viridiplantae
NP_001275352.1	chalcone synthase 1A [Solanum tuberosum]	Solanum tuberosum	Solanaceae	Solanales	Magnoliopsida	Viridiplantae
XP_015088482.1	chalcone synthase 1B [Solanum pennellii]	Solanum pennellii	Solanaceae	Solanales	Magnoliopsida	Viridiplantae
XP_012829274.1	PREDICTED: chalcone synthase [Erythranthe guttata]	Erythranthe guttata	Phrymaceae	Lamiales	Magnoliopsida	Viridiplantae
XP_019427416.1	PREDICTED: chalcone synthase isoform X1 [Lupinus angustifolius]	Lupinus angustifolius	Fabaceae	Fabales	Magnoliopsida	Viridiplantae
XP_007223028.1	polyketide synthase 5 [Prunus persica]	Prunus persica	Rosaceae	Rosales	Magnoliopsida	Viridiplantae
XP_012440802.1	PREDICTED: chalcone synthase 2-like [Gossypium raimondii]	Gossypium raimondii	Malvaceae	Malvales	Magnoliopsida	Viridiplantae
XP_018817256.1	chalcone synthase 1 [Juglans regia]	Juglans regia	Juglandaceae	Fagales	Magnoliopsida	Viridiplantae
NP_001302477.1	chalcone synthase 3 [Brassica napus]	Brassica napus	Brassicaceae	Brassicales	Magnoliopsida	Viridiplantae
XP_008224578.1	PREDICTED: polyketide synthase 5 [Prunus mume]	Prunus mume	Rosaceae	Rosales	Magnoliopsida	Viridiplantae
NP_001314313.1	chalcone synthase 2-like [Gossypium hirsutum]	Gossypium hirsutum	Malvaceae	Malvales	Magnoliopsida	Viridiplantae
XP_004306542.1	PREDICTED: polyketide synthase 1 [Fragaria vesca subsp. vesca]	Fragaria vesca subsp. vesca	Rosaceae	Rosales	Magnoliopsida	Viridiplantae
XP_016566084.1	PREDICTED: chalcone synthase 1B [Capsicum annuum]	Capsicum annuum	Solanaceae	Solanales	Magnoliopsida	Viridiplantae
XP_028080516.1	chalcone synthase 2 [Camellia sinensis]	Camellia sinensis	Theaceae	Ericales	Magnoliopsida	Viridiplantae
NP_001306186.1	polyketide synthase 5 [Malus domestica]	Malus domestica	Rosaceae	Rosales	Magnoliopsida	Viridiplantae
XP_010492176.1	PREDICTED: chalcone synthase-like [Camelina sativa]	Camelina sativa	Brassicaceae	Brassicales	Magnoliopsida	Viridiplantae
XP_030549600.1	chalcone synthase 2 [Rhodamnia argentea]	Rhodamnia argentea	Myrtaceae	Myrtales	Magnoliopsida	Viridiplantae
XP_004306543.1	PREDICTED: polyketide synthase 1 [Fragaria vesca subsp. vesca]	Fragaria vesca subsp. vesca	Rosaceae	Rosales	Magnoliopsida	Viridiplantae
XP_024168913.1	polyketide synthase 1-like [Rosa chinensis]	Rosa chinensis	Rosaceae	Rosales	Magnoliopsida	Viridiplantae
XP_009421181.1	PREDICTED: chalcone synthase 2-like [Musa acuminata subsp. malaccensis]	Musa acuminata subsp. malaccensis	Musaceae	Zingiberales	Magnoliopsida	Viridiplantae
XP_020182607.1	chalcone synthase 2-like [Aegilops tauschii subsp. tauschii]	Aegilops tauschii subsp. tauschii	Poaceae	Poales	Magnoliopsida	Viridiplantae
XP_028067484.1	chalcone synthase 1 [Camellia sinensis]	Camellia sinensis	Theaceae	Ericales	Magnoliopsida	Viridiplantae
XP_034200350.1	polyketide synthase 5-like [Prunus dulcis]	Prunus dulcis	Rosaceae	Rosales	Magnoliopsida	Viridiplantae
NP_001302984.1	chalcone synthase 3-like [Brassica napus]	Brassica napus	Brassicaceae	Brassicales	Magnoliopsida	Viridiplantae
XP_009764938.1	PREDICTED: chalcone synthase A [Nicotiana sylvestris]	Nicotiana sylvestris	Solanaceae	Solanales	Magnoliopsida	Viridiplantae
XP_027116754.1	chalcone synthase 2-like [Coffea arabica]	Coffea arabica	Rubiaceae	Gentianales	Magnoliopsida	Viridiplantae
XP_030974637.1	chalcone synthase 1 [Quercus lobata]	Quercus lobata	Fagaceae	Fagales	Magnoliopsida	Viridiplantae
XP_031248116.1	chalcone synthase 1-like [Pistacia vera]	Pistacia vera	Anacardiaceae	Sapindales	Magnoliopsida	Viridiplantae
XP_019231574.1	PREDICTED: chalcone synthase A [Nicotiana attenuata]	Nicotiana attenuata	Solanaceae	Solanales	Magnoliopsida	Viridiplantae
XP_012483329.1	PREDICTED: chalcone synthase 2-like [Gossypium raimondii]	Gossypium raimondii	Malvaceae	Malvales	Magnoliopsida	Viridiplantae
XP_020182608.1	chalcone synthase 2-like [Aegilops tauschii subsp. tauschii]	Aegilops tauschii subsp. tauschii	Poaceae	Poales	Magnoliopsida	Viridiplantae
XP_027116755.1	chalcone synthase 2-like [Coffea arabica]	Coffea arabica	Rubiaceae	Gentianales	Magnoliopsida	Viridiplantae
XP_013621435.1	PREDICTED: chalcone synthase [Brassica oleracea var. oleracea]	Brassica oleracea var. oleracea	Brassicaceae	Brassicales	Magnoliopsida	Viridiplantae
XP_027335992.1	chalcone synthase 1A-like [Abrus precatorius]	Abrus precatorius	Fabaceae	Fabales	Magnoliopsida	Viridiplantae
XP_009376347.1	PREDICTED: polyketide synthase 5 [Pyrus x bretschneideri]	Pyrus x bretschneideri	Rosaceae	Rosales	Magnoliopsida	Viridiplantae
XP_023914191.1	chalcone synthase 1 [Quercus suber]	Quercus suber	Fagaceae	Fagales	Magnoliopsida	Viridiplantae
NP_001313095.1	chalcone synthase 2-like [Nicotiana tabacum]	Nicotiana tabacum	Solanaceae	Solanales	Magnoliopsida	Viridiplantae
XP_008224579.1	PREDICTED: polyketide synthase 5-like [Prunus mume]	Prunus mume	Rosaceae	Rosales	Magnoliopsida	Viridiplantae
XP_007198980.2	chalcone synthase 2 [Prunus persica]	Prunus persica	Rosaceae	Rosales	Magnoliopsida	Viridiplantae
XP_019165608.1	PREDICTED: chalcone synthase E [Ipomoea nil]	Ipomoea nil	Convolvulaceae	Solanales	Magnoliopsida	Viridiplantae
XP_011020681.1	PREDICTED: chalcone synthase 1 [Populus euphratica]	Populus euphratica	Salicaceae	Malpighiales	Magnoliopsida	Viridiplantae
XP_018827093.1	chalcone synthase 1-like [Juglans regia]	Juglans regia	Juglandaceae	Fagales	Magnoliopsida	Viridiplantae
XP_034200349.1	chalcone synthase 2-like [Prunus dulcis]	Prunus dulcis	Rosaceae	Rosales	Magnoliopsida	Viridiplantae
XP_011034455.1	PREDICTED: chalcone synthase 1-like [Populus euphratica]	Populus euphratica	Salicaceae	Malpighiales	Magnoliopsida	Viridiplantae
XP_034930762.1	chalcone synthase 1-like [Populus alba]	Populus alba	Salicaceae	Malpighiales	Magnoliopsida	Viridiplantae
XP_031114789.1	chalcone synthase E [Ipomoea triloba]	Ipomoea triloba	Convolvulaceae	Solanales	Magnoliopsida	Viridiplantae
XP_022874633.1	chalcone synthase isoform X1 [Olea europaea var. sylvestris]	Olea europaea var. sylvestris	Oleaceae	Lamiales	Magnoliopsida	Viridiplantae
XP_027335993.1	chalcone synthase 1A [Abrus precatorius]	Abrus precatorius	Fabaceae	Fabales	Magnoliopsida	Viridiplantae
XP_034686240.1	chalcone synthase 2 [Vitis riparia]	Vitis riparia	Vitaceae	Vitales	Magnoliopsida	Viridiplantae
NP_001315914.1	polyketide synthase 5-like [Malus domestica]	Malus domestica	Rosaceae	Rosales	Magnoliopsida	Viridiplantae
XP_002264019.1	PREDICTED: chalcone synthase 2 [Vitis vinifera]	Vitis vinifera	Vitaceae	Vitales	Magnoliopsida	Viridiplantae
XP_021759577.1	chalcone synthase-like [Chenopodium quinoa]	Chenopodium quinoa	Chenopodiaceae	Caryophyllales	Magnoliopsida	Viridiplantae
XP_002299281.2	chalcone synthase 1 [Populus trichocarpa]	Populus trichocarpa	Salicaceae	Malpighiales	Magnoliopsida	Viridiplantae
XP_034922074.1	chalcone synthase 1 [Populus alba]	Populus alba	Salicaceae	Malpighiales	Magnoliopsida	Viridiplantae
XP_009774927.1	PREDICTED: chalcone synthase 2 [Nicotiana sylvestris]	Nicotiana sylvestris	Solanaceae	Solanales	Magnoliopsida	Viridiplantae
NP_001305084.1	chalcone synthase 1 [Nelumbo nucifera]	Nelumbo nucifera	Nelumbonaceae	Proteales	Magnoliopsida	Viridiplantae
XP_010023738.1	PREDICTED: chalcone synthase 1 [Eucalyptus grandis]	Eucalyptus grandis	Myrtaceae	Myrtales	Magnoliopsida	Viridiplantae
WP_160311868.1	hypothetical protein [Paenibacillus sp. IHB B 3415]	Paenibacillus sp. IHB B 3415	Paenibacillaceae	Bacillales	Bacilli	Bacteria
XP_030459358.1	chalcone synthase 1 [Syzygium oleosum]	Syzygium oleosum	Myrtaceae	Myrtales	Magnoliopsida	Viridiplantae
XP_038720558.1	chalcone synthase 1 [Tripterygium wilfordii]	Tripterygium wilfordii	Celastraceae	Celastrales	Magnoliopsida	Viridiplantae
XP_009370115.1	PREDICTED: chalcone synthase-like [Pyrus x bretschneideri]	Pyrus x bretschneideri	Rosaceae	Rosales	Magnoliopsida	Viridiplantae
XP_031381902.1	chalcone synthase 1 [Punica granatum]	Punica granatum	Lythraceae	Myrtales	Magnoliopsida	Viridiplantae
XP_008224580.1	PREDICTED: polyketide synthase 5-like [Prunus mume]	Prunus mume	Rosaceae	Rosales	Magnoliopsida	Viridiplantae
XP_010099134.1	chalcone synthase [Morus notabilis]	Morus notabilis	Moraceae	Rosales	Magnoliopsida	Viridiplantae
XP_034922075.1	chalcone synthase 1-like [Populus alba]	Populus alba	Salicaceae	Malpighiales	Magnoliopsida	Viridiplantae
XP_034922073.1	chalcone synthase 1-like [Populus alba]	Populus alba	Salicaceae	Malpighiales	Magnoliopsida	Viridiplantae
XP_027913568.1	chalcone synthase 17-like [Vigna unguiculata]	Vigna unguiculata	Fabaceae	Fabales	Magnoliopsida	Viridiplantae
NP_001306181.1	polyketide synthase 5 [Malus domestica]	Malus domestica	Rosaceae	Rosales	Magnoliopsida	Viridiplantae
NP_001312634.1	chalcone synthase [Nicotiana tabacum]	Nicotiana tabacum	Solanaceae	Solanales	Magnoliopsida	Viridiplantae
XP_009353801.1	PREDICTED: chalcone synthase [Pyrus x bretschneideri]	Pyrus x bretschneideri	Rosaceae	Rosales	Magnoliopsida	Viridiplantae
XP_002303821.2	chalcone synthase 1 [Populus trichocarpa]	Populus trichocarpa	Salicaceae	Malpighiales	Magnoliopsida	Viridiplantae
XP_031247973.1	chalcone synthase 1-like [Pistacia vera]	Pistacia vera	Anacardiaceae	Sapindales	Magnoliopsida	Viridiplantae
NP_001306743.1	chalcone synthase-like [Pyrus x bretschneideri]	Pyrus x bretschneideri	Rosaceae	Rosales	Magnoliopsida	Viridiplantae
XP_028243510.1	chalcone synthase 5-like [Glycine soja]	Glycine soja	Fabaceae	Fabales	Magnoliopsida	Viridiplantae
XP_009353802.1	PREDICTED: chalcone synthase-like [Pyrus x bretschneideri]	Pyrus x bretschneideri	Rosaceae	Rosales	Magnoliopsida	Viridiplantae
NP_001337038.1	chalcone synthase 1 [Glycine max]	Glycine max	Fabaceae	Fabales	Magnoliopsida	Viridiplantae
XP_019454331.1	PREDICTED: chalcone synthase 6-4-like [Lupinus angustifolius]	Lupinus angustifolius	Fabaceae	Fabales	Magnoliopsida	Viridiplantae
XP_016668064.1	PREDICTED: chalcone synthase 2-like [Gossypium hirsutum]	Gossypium hirsutum	Malvaceae	Malvales	Magnoliopsida	Viridiplantae
XP_028773489.1	chalcone synthase 1-like isoform X2 [Prosopis alba]	Prosopis alba	Fabaceae	Fabales	Magnoliopsida	Viridiplantae
XP_003601647.1	chalcone synthase 1B [Medicago truncatula]	Medicago truncatula	Fabaceae	Fabales	Magnoliopsida	Viridiplantae
XP_017422133.1	PREDICTED: chalcone synthase 17-like [Vigna angularis]	Vigna angularis	Fabaceae	Fabales	Magnoliopsida	Viridiplantae
NP_001347353.1	chalcone synthase 2 [Glycine max]	Glycine max	Fabaceae	Fabales	Magnoliopsida	Viridiplantae
XP_011034457.1	PREDICTED: chalcone synthase 1-like [Populus euphratica]	Populus euphratica	Salicaceae	Malpighiales	Magnoliopsida	Viridiplantae
NP_001347352.1	chalcone synthase 4a [Glycine max]	Glycine max	Fabaceae	Fabales	Magnoliopsida	Viridiplantae
XP_004145707.1	chalcone synthase 2 [Cucumis sativus]	Cucumis sativus	Cucurbitaceae	Cucurbitales	Magnoliopsida	Viridiplantae
NP_001306791.1	chalcone synthase 1B [Nicotiana tomentosiformis]	Nicotiana tomentosiformis	Solanaceae	Solanales	Magnoliopsida	Viridiplantae
XP_031112867.1	chalcone synthase DIV isoform X1 [Ipomoea triloba]	Ipomoea triloba	Convolvulaceae	Solanales	Magnoliopsida	Viridiplantae
XP_002303820.2	chalcone synthase 1 [Populus trichocarpa]	Populus trichocarpa	Salicaceae	Malpighiales	Magnoliopsida	Viridiplantae
XP_019430323.1	PREDICTED: chalcone synthase 4-like [Lupinus angustifolius]	Lupinus angustifolius	Fabaceae	Fabales	Magnoliopsida	Viridiplantae
XP_010682889.1	PREDICTED: chalcone synthase [Beta vulgaris subsp. vulgaris]	Beta vulgaris subsp. vulgaris	Chenopodiaceae	Caryophyllales	Magnoliopsida	Viridiplantae
XP_034930775.1	chalcone synthase 1-like [Populus alba]	Populus alba	Salicaceae	Malpighiales	Magnoliopsida	Viridiplantae
XP_028243511.1	chalcone synthase 1 isoform X1 [Glycine soja]	Glycine soja	Fabaceae	Fabales	Magnoliopsida	Viridiplantae
NP_001276296.1	chalcone synthase 3 [Glycine max]	Glycine max	Fabaceae	Fabales	Magnoliopsida	Viridiplantae
XP_019181556.1	PREDICTED: chalcone synthase D [Ipomoea nil]	Ipomoea nil	Convolvulaceae	Solanales	Magnoliopsida	Viridiplantae
XP_028773478.1	chalcone synthase 1-like isoform X1 [Prosopis alba]	Prosopis alba	Fabaceae	Fabales	Magnoliopsida	Viridiplantae
XP_028947084.1	chalcone synthase [Malus domestica]	Malus domestica	Rosaceae	Rosales	Magnoliopsida	Viridiplantae
NP_001347288.1	chalcone synthase 5 [Glycine max]	Glycine max	Fabaceae	Fabales	Magnoliopsida	Viridiplantae
XP_028243516.1	chalcone synthase 1-like [Glycine soja]	Glycine soja	Fabaceae	Fabales	Magnoliopsida	Viridiplantae
XP_011020677.1	PREDICTED: chalcone synthase 1-like isoform X1 [Populus euphratica]	Populus euphratica	Salicaceae	Malpighiales	Magnoliopsida	Viridiplantae
XP_017407854.1	PREDICTED: chalcone synthase 17-like [Vigna angularis]	Vigna angularis	Fabaceae	Fabales	Magnoliopsida	Viridiplantae
XP_031249642.1	chalcone synthase 1-like [Pistacia vera]	Pistacia vera	Anacardiaceae	Sapindales	Magnoliopsida	Viridiplantae
XP_020226118.1	chalcone synthase 1 [Cajanus cajan]	Cajanus cajan	Fabaceae	Fabales	Magnoliopsida	Viridiplantae
XP_028773484.1	chalcone synthase 1-like isoform X1 [Prosopis alba]	Prosopis alba	Fabaceae	Fabales	Magnoliopsida	Viridiplantae
XP_002299282.1	chalcone synthase 1 [Populus trichocarpa]	Populus trichocarpa	Salicaceae	Malpighiales	Magnoliopsida	Viridiplantae
NP_001311934.1	chalcone synthase 2 [Capsicum annuum]	Capsicum annuum	Solanaceae	Solanales	Magnoliopsida	Viridiplantae
XP_027915712.1	chalcone synthase 17-like [Vigna unguiculata]	Vigna unguiculata	Fabaceae	Fabales	Magnoliopsida	Viridiplantae
XP_027913569.1	chalcone synthase 17-like [Vigna unguiculata]	Vigna unguiculata	Fabaceae	Fabales	Magnoliopsida	Viridiplantae
XP_002518132.1	chalcone synthase 1 [Ricinus communis]	Ricinus communis	Euphorbiaceae	Malpighiales	Magnoliopsida	Viridiplantae
XP_027913564.1	chalcone synthase 17-like [Vigna unguiculata]	Vigna unguiculata	Fabaceae	Fabales	Magnoliopsida	Viridiplantae
XP_014523362.1	chalcone synthase 17-like [Vigna radiata var. radiata]	Vigna radiata var. radiata	Fabaceae	Fabales	Magnoliopsida	Viridiplantae
XP_027913566.1	chalcone synthase 17-like [Vigna unguiculata]	Vigna unguiculata	Fabaceae	Fabales	Magnoliopsida	Viridiplantae
XP_027909549.1	chalcone synthase 17-like [Vigna unguiculata]	Vigna unguiculata	Fabaceae	Fabales	Magnoliopsida	Viridiplantae
XP_007157050.1	hypothetical protein PHAVU_002G039100g [Phaseolus vulgaris]	Phaseolus vulgaris	Fabaceae	Fabales	Magnoliopsida	Viridiplantae
XP_031249653.1	chalcone synthase 1-like [Pistacia vera]	Pistacia vera	Anacardiaceae	Sapindales	Magnoliopsida	Viridiplantae
XP_004975172.1	chalcone synthase 1 [Setaria italica]	Setaria italica	Poaceae	Poales	Magnoliopsida	Viridiplantae
XP_011020680.1	PREDICTED: chalcone synthase 1-like isoform X2 [Populus euphratica]	Populus euphratica	Salicaceae	Malpighiales	Magnoliopsida	Viridiplantae
XP_021762432.1	chalcone synthase-like [Chenopodium quinoa]	Chenopodium quinoa	Chenopodiaceae	Caryophyllales	Magnoliopsida	Viridiplantae
XP_021816594.1	chalcone synthase 2-like [Prunus avium]	Prunus avium	Rosaceae	Rosales	Magnoliopsida	Viridiplantae
NP_001358306.1	chalcone synthase 9 [Glycine max]	Glycine max	Fabaceae	Fabales	Magnoliopsida	Viridiplantae
XP_017407852.1	PREDICTED: chalcone synthase 17 isoform X1 [Vigna angularis]	Vigna angularis	Fabaceae	Fabales	Magnoliopsida	Viridiplantae
XP_014520574.1	chalcone synthase 17 isoform X2 [Vigna radiata var. radiata]	Vigna radiata var. radiata	Fabaceae	Fabales	Magnoliopsida	Viridiplantae
XP_031248090.1	chalcone synthase 1-like [Pistacia vera]	Pistacia vera	Anacardiaceae	Sapindales	Magnoliopsida	Viridiplantae
XP_004502226.1	chalcone synthase 1B [Cicer arietinum]	Cicer arietinum	Fabaceae	Fabales	Magnoliopsida	Viridiplantae
XP_027913563.1	chalcone synthase 17-like [Vigna unguiculata]	Vigna unguiculata	Fabaceae	Fabales	Magnoliopsida	Viridiplantae
XP_007157053.1	hypothetical protein PHAVU_002G039300g [Phaseolus vulgaris]	Phaseolus vulgaris	Fabaceae	Fabales	Magnoliopsida	Viridiplantae
XP_007158815.1	hypothetical protein PHAVU_002G184300g [Phaseolus vulgaris]	Phaseolus vulgaris	Fabaceae	Fabales	Magnoliopsida	Viridiplantae
XP_020571230.1	chalcone synthase 8 [Phalaenopsis equestris]	Phalaenopsis equestris	Orchidaceae	Asparagales	Magnoliopsida	Viridiplantae
XP_017427800.1	PREDICTED: chalcone synthase 17-like [Vigna angularis]	Vigna angularis	Fabaceae	Fabales	Magnoliopsida	Viridiplantae
XP_025686923.1	chalcone synthase [Arachis hypogaea]	Arachis hypogaea	Fabaceae	Fabales	Magnoliopsida	Viridiplantae
XP_038723355.1	chalcone synthase A-like [Tripterygium wilfordii]	Tripterygium wilfordii	Celastraceae	Celastrales	Magnoliopsida	Viridiplantae
XP_027910087.1	chalcone synthase 17-like [Vigna unguiculata]	Vigna unguiculata	Fabaceae	Fabales	Magnoliopsida	Viridiplantae
XP_008449984.1	PREDICTED: chalcone synthase 2 [Cucumis melo]	Cucumis melo	Cucurbitaceae	Cucurbitales	Magnoliopsida	Viridiplantae
XP_027913803.1	chalcone synthase 17 [Vigna unguiculata]	Vigna unguiculata	Fabaceae	Fabales	Magnoliopsida	Viridiplantae
XP_027913565.1	chalcone synthase 17-like [Vigna unguiculata]	Vigna unguiculata	Fabaceae	Fabales	Magnoliopsida	Viridiplantae
XP_028067485.1	chalcone synthase 3 [Camellia sinensis]	Camellia sinensis	Theaceae	Ericales	Magnoliopsida	Viridiplantae
XP_027911723.1	chalcone synthase 17-like [Vigna unguiculata]	Vigna unguiculata	Fabaceae	Fabales	Magnoliopsida	Viridiplantae
XP_021759574.1	chalcone synthase-like [Chenopodium quinoa]	Chenopodium quinoa	Chenopodiaceae	Caryophyllales	Magnoliopsida	Viridiplantae
XP_031248079.1	chalcone synthase 1 isoform X1 [Pistacia vera]	Pistacia vera	Anacardiaceae	Sapindales	Magnoliopsida	Viridiplantae
XP_007157042.1	hypothetical protein PHAVU_002G038600g [Phaseolus vulgaris]	Phaseolus vulgaris	Fabaceae	Fabales	Magnoliopsida	Viridiplantae
XP_031249664.1	chalcone synthase 1-like [Pistacia vera]	Pistacia vera	Anacardiaceae	Sapindales	Magnoliopsida	Viridiplantae
NP_001313999.1	chalcone synthase 2-like [Gossypium hirsutum]	Gossypium hirsutum	Malvaceae	Malvales	Magnoliopsida	Viridiplantae
XP_027909548.1	chalcone synthase 17-like [Vigna unguiculata]	Vigna unguiculata	Fabaceae	Fabales	Magnoliopsida	Viridiplantae
XP_007157043.1	hypothetical protein PHAVU_002G038700g [Phaseolus vulgaris]	Phaseolus vulgaris	Fabaceae	Fabales	Magnoliopsida	Viridiplantae
XP_038892343.1	chalcone synthase 2 [Benincasa hispida]	Benincasa hispida	Cucurbitaceae	Cucurbitales	Magnoliopsida	Viridiplantae
XP_031248310.1	chalcone synthase 1-like [Pistacia vera]	Pistacia vera	Anacardiaceae	Sapindales	Magnoliopsida	Viridiplantae
XP_020215564.1	chalcone synthase 1 [Cajanus cajan]	Cajanus cajan	Fabaceae	Fabales	Magnoliopsida	Viridiplantae
XP_015887533.1	chalcone synthase 1 [Ziziphus jujuba]	Ziziphus jujuba	Rhamnaceae	Rosales	Magnoliopsida	Viridiplantae
XP_016187828.1	chalcone synthase [Arachis ipaensis]	Arachis ipaensis	Fabaceae	Fabales	Magnoliopsida	Viridiplantae
XP_015952822.1	chalcone synthase [Arachis duranensis]	Arachis duranensis	Fabaceae	Fabales	Magnoliopsida	Viridiplantae
NP_001304222.1	chalcone synthase 17-like [Vigna radiata]	Vigna radiata	Fabaceae	Fabales	Magnoliopsida	Viridiplantae
XP_009376348.1	PREDICTED: polyketide synthase 5-like [Pyrus x bretschneideri]	Pyrus x bretschneideri	Rosaceae	Rosales	Magnoliopsida	Viridiplantae
XP_004504355.1	chalcone synthase 1 [Cicer arietinum]	Cicer arietinum	Fabaceae	Fabales	Magnoliopsida	Viridiplantae
NP_001358311.1	chalcone synthase 11 [Glycine max]	Glycine max	Fabaceae	Fabales	Magnoliopsida	Viridiplantae
XP_027360815.1	chalcone synthase [Abrus precatorius]	Abrus precatorius	Fabaceae	Fabales	Magnoliopsida	Viridiplantae
XP_027350008.1	chalcone synthase 4-like [Abrus precatorius]	Abrus precatorius	Fabaceae	Fabales	Magnoliopsida	Viridiplantae
XP_021645213.1	chalcone synthase 2-like [Hevea brasiliensis]	Hevea brasiliensis	Euphorbiaceae	Malpighiales	Magnoliopsida	Viridiplantae
XP_024023990.1	chalcone synthase 2 [Morus notabilis]	Morus notabilis	Moraceae	Rosales	Magnoliopsida	Viridiplantae
XP_027354468.1	chalcone synthase 1 [Abrus precatorius]	Abrus precatorius	Fabaceae	Fabales	Magnoliopsida	Viridiplantae
XP_019463888.1	PREDICTED: chalcone synthase 1 [Lupinus angustifolius]	Lupinus angustifolius	Fabaceae	Fabales	Magnoliopsida	Viridiplantae
XP_003533807.1	chalcone synthase 6 [Glycine max]	Glycine max	Fabaceae	Fabales	Magnoliopsida	Viridiplantae
XP_021835132.1	chalcone synthase-like [Spinacia oleracea]	Spinacia oleracea	Chenopodiaceae	Caryophyllales	Magnoliopsida	Viridiplantae
XP_028125215.1	chalcone synthase 3-like [Camellia sinensis]	Camellia sinensis	Theaceae	Ericales	Magnoliopsida	Viridiplantae
XP_003601648.1	chalcone synthase 1A [Medicago truncatula]	Medicago truncatula	Fabaceae	Fabales	Magnoliopsida	Viridiplantae
XP_024971108.1	chalcone synthase 2 isoform X1 [Cynara cardunculus var. scolymus]	Cynara cardunculus var. scolymus	Asteraceae	Asterales	Magnoliopsida	Viridiplantae
XP_002303819.2	chalcone synthase 1 [Populus trichocarpa]	Populus trichocarpa	Salicaceae	Malpighiales	Magnoliopsida	Viridiplantae
XP_009129739.1	chalcone synthase [Brassica rapa]	Brassica rapa	Brassicaceae	Brassicales	Magnoliopsida	Viridiplantae
XP_024032426.1	chalcone synthase 2-like [Morus notabilis]	Morus notabilis	Moraceae	Rosales	Magnoliopsida	Viridiplantae
XP_021896998.1	chalcone synthase 2 [Carica papaya]	Carica papaya	Caricaceae	Brassicales	Magnoliopsida	Viridiplantae
NP_001304585.2	chalcone synthase [Glycine max]	Glycine max	Fabaceae	Fabales	Magnoliopsida	Viridiplantae
XP_024017825.1	chalcone synthase 2 [Morus notabilis]	Morus notabilis	Moraceae	Rosales	Magnoliopsida	Viridiplantae
XP_013721290.1	chalcone synthase-like [Brassica napus]	Brassica napus	Brassicaceae	Brassicales	Magnoliopsida	Viridiplantae
XP_019420991.1	PREDICTED: chalcone synthase 1-like [Lupinus angustifolius]	Lupinus angustifolius	Fabaceae	Fabales	Magnoliopsida	Viridiplantae
XP_019420992.1	PREDICTED: chalcone synthase 1-like [Lupinus angustifolius]	Lupinus angustifolius	Fabaceae	Fabales	Magnoliopsida	Viridiplantae
NP_001358310.1	chalcone synthase 10 [Glycine max]	Glycine max	Fabaceae	Fabales	Magnoliopsida	Viridiplantae
XP_014520577.1	chalcone synthase 17-like [Vigna radiata var. radiata]	Vigna radiata var. radiata	Fabaceae	Fabales	Magnoliopsida	Viridiplantae
XP_013618287.1	PREDICTED: chalcone synthase-like [Brassica oleracea var. oleracea]	Brassica oleracea var. oleracea	Brassicaceae	Brassicales	Magnoliopsida	Viridiplantae
XP_020230031.1	chalcone synthase [Cajanus cajan]	Cajanus cajan	Fabaceae	Fabales	Magnoliopsida	Viridiplantae
XP_023734205.1	chalcone synthase J-like [Lactuca sativa]	Lactuca sativa	Asteraceae	Asterales	Magnoliopsida	Viridiplantae
XP_024971117.1	chalcone synthase 2 isoform X2 [Cynara cardunculus var. scolymus]	Cynara cardunculus var. scolymus	Asteraceae	Asterales	Magnoliopsida	Viridiplantae
XP_013453347.1	chalcone synthase 9 [Medicago truncatula]	Medicago truncatula	Fabaceae	Fabales	Magnoliopsida	Viridiplantae
XP_019444595.1	PREDICTED: chalcone synthase 1 [Lupinus angustifolius]	Lupinus angustifolius	Fabaceae	Fabales	Magnoliopsida	Viridiplantae
XP_016197787.1	chalcone synthase [Arachis ipaensis]	Arachis ipaensis	Fabaceae	Fabales	Magnoliopsida	Viridiplantae
XP_015964691.1	chalcone synthase 6 [Arachis duranensis]	Arachis duranensis	Fabaceae	Fabales	Magnoliopsida	Viridiplantae
XP_018462286.1	PREDICTED: chalcone synthase-like [Raphanus sativus]	Raphanus sativus	Brassicaceae	Brassicales	Magnoliopsida	Viridiplantae
XP_021626920.1	chalcone synthase 2-like [Manihot esculenta]	Manihot esculenta	Euphorbiaceae	Malpighiales	Magnoliopsida	Viridiplantae
NP_001340309.1	chalcone synthase 7 [Glycine max]	Glycine max	Fabaceae	Fabales	Magnoliopsida	Viridiplantae
XP_013453346.1	chalcone synthase 9 [Medicago truncatula]	Medicago truncatula	Fabaceae	Fabales	Magnoliopsida	Viridiplantae
XP_015959446.1	chalcone synthase [Arachis duranensis]	Arachis duranensis	Fabaceae	Fabales	Magnoliopsida	Viridiplantae
XP_022035183.1	chalcone synthase 2 [Helianthus annuus]	Helianthus annuus	Asteraceae	Asterales	Magnoliopsida	Viridiplantae
XP_019235507.1	PREDICTED: chalcone synthase 2-like [Nicotiana attenuata]	Nicotiana attenuata	Solanaceae	Solanales	Magnoliopsida	Viridiplantae
XP_010692195.1	PREDICTED: chalcone synthase [Beta vulgaris subsp. vulgaris]	Beta vulgaris subsp. vulgaris	Chenopodiaceae	Caryophyllales	Magnoliopsida	Viridiplantae
XP_024196887.1	polyketide synthase 5-like [Rosa chinensis]	Rosa chinensis	Rosaceae	Rosales	Magnoliopsida	Viridiplantae
XP_025653969.1	chalcone synthase 6-like [Arachis hypogaea]	Arachis hypogaea	Fabaceae	Fabales	Magnoliopsida	Viridiplantae
XP_011034458.1	PREDICTED: chalcone synthase 1-like [Populus euphratica]	Populus euphratica	Salicaceae	Malpighiales	Magnoliopsida	Viridiplantae
XP_003592044.1	chalcone synthase 4 [Medicago truncatula]	Medicago truncatula	Fabaceae	Fabales	Magnoliopsida	Viridiplantae
XP_021837196.1	chalcone synthase-like [Spinacia oleracea]	Spinacia oleracea	Chenopodiaceae	Caryophyllales	Magnoliopsida	Viridiplantae
XP_012829285.1	PREDICTED: chalcone synthase-like [Erythranthe guttata]	Erythranthe guttata	Phrymaceae	Lamiales	Magnoliopsida	Viridiplantae
XP_037473742.1	chalcone synthase 2-like [Triticum dicoccoides]	Triticum dicoccoides	Poaceae	Poales	Magnoliopsida	Viridiplantae
XP_023528253.1	chalcone synthase 2 [Cucurbita pepo subsp. pepo]	Cucurbita pepo subsp. pepo	Cucurbitaceae	Cucurbitales	Magnoliopsida	Viridiplantae
XP_021747699.1	chalcone synthase-like [Chenopodium quinoa]	Chenopodium quinoa	Chenopodiaceae	Caryophyllales	Magnoliopsida	Viridiplantae
XP_003621534.1	chalcone synthase 2 [Medicago truncatula]	Medicago truncatula	Fabaceae	Fabales	Magnoliopsida	Viridiplantae
XP_022934335.1	chalcone synthase 2 isoform X1 [Cucurbita moschata]	Cucurbita moschata	Cucurbitaceae	Cucurbitales	Magnoliopsida	Viridiplantae
XP_015646206.1	chalcone synthase 2 [Oryza sativa Japonica Group]	Oryza sativa Japonica Group	Poaceae	Poales	Magnoliopsida	Viridiplantae
XP_021731116.1	chalcone synthase-like [Chenopodium quinoa]	Chenopodium quinoa	Chenopodiaceae	Caryophyllales	Magnoliopsida	Viridiplantae
XP_003621530.1	chalcone synthase 2 [Medicago truncatula]	Medicago truncatula	Fabaceae	Fabales	Magnoliopsida	Viridiplantae
XP_013469604.1	chalcone synthase 8 [Medicago truncatula]	Medicago truncatula	Fabaceae	Fabales	Magnoliopsida	Viridiplantae
XP_004975173.1	chalcone synthase 1 [Setaria italica]	Setaria italica	Poaceae	Poales	Magnoliopsida	Viridiplantae
XP_011627026.1	chalcone synthase 1 isoform X2 [Amborella trichopoda]	Amborella trichopoda	Amborellaceae	Amborellales	Magnoliopsida	Viridiplantae
XP_021748259.1	chalcone synthase 6-4-like [Chenopodium quinoa]	Chenopodium quinoa	Chenopodiaceae	Caryophyllales	Magnoliopsida	Viridiplantae
XP_003621532.1	chalcone synthase 2 [Medicago truncatula]	Medicago truncatula	Fabaceae	Fabales	Magnoliopsida	Viridiplantae
XP_003621538.1	chalcone synthase 2 [Medicago truncatula]	Medicago truncatula	Fabaceae	Fabales	Magnoliopsida	Viridiplantae
XP_003592022.1	chalcone synthase 8 [Medicago truncatula]	Medicago truncatula	Fabaceae	Fabales	Magnoliopsida	Viridiplantae
XP_003610855.1	chalcone synthase 4 [Medicago truncatula]	Medicago truncatula	Fabaceae	Fabales	Magnoliopsida	Viridiplantae
XP_003621536.1	chalcone synthase 2 [Medicago truncatula]	Medicago truncatula	Fabaceae	Fabales	Magnoliopsida	Viridiplantae
XP_003610852.1	chalcone synthase 4 [Medicago truncatula]	Medicago truncatula	Fabaceae	Fabales	Magnoliopsida	Viridiplantae
XP_020173222.1	chalcone synthase 2-like [Aegilops tauschii subsp. tauschii]	Aegilops tauschii subsp. tauschii	Poaceae	Poales	Magnoliopsida	Viridiplantae
XP_021756316.1	chalcone synthase 6-4-like [Chenopodium quinoa]	Chenopodium quinoa	Chenopodiaceae	Caryophyllales	Magnoliopsida	Viridiplantae
XP_010692194.1	PREDICTED: chalcone synthase 3 [Beta vulgaris subsp. vulgaris]	Beta vulgaris subsp. vulgaris	Chenopodiaceae	Caryophyllales	Magnoliopsida	Viridiplantae
XP_022983281.1	chalcone synthase 2 [Cucurbita maxima]	Cucurbita maxima	Cucurbitaceae	Cucurbitales	Magnoliopsida	Viridiplantae
XP_037433305.1	chalcone synthase 2-like [Triticum dicoccoides]	Triticum dicoccoides	Poaceae	Poales	Magnoliopsida	Viridiplantae
XP_004975170.1	chalcone synthase 1 [Setaria italica]	Setaria italica	Poaceae	Poales	Magnoliopsida	Viridiplantae
XP_010692193.1	PREDICTED: chalcone synthase 3 [Beta vulgaris subsp. vulgaris]	Beta vulgaris subsp. vulgaris	Chenopodiaceae	Caryophyllales	Magnoliopsida	Viridiplantae
XP_033135300.1	chalcone synthase 3 [Brassica rapa]	Brassica rapa	Brassicaceae	Brassicales	Magnoliopsida	Viridiplantae
XP_028773485.1	chalcone synthase 1-like isoform X2 [Prosopis alba]	Prosopis alba	Fabaceae	Fabales	Magnoliopsida	Viridiplantae
XP_027118975.1	chalcone synthase 2-like [Coffea arabica]	Coffea arabica	Rubiaceae	Gentianales	Magnoliopsida	Viridiplantae
XP_021844648.1	chalcone synthase 2-like [Spinacia oleracea]	Spinacia oleracea	Chenopodiaceae	Caryophyllales	Magnoliopsida	Viridiplantae
XP_017224329.1	PREDICTED: chalcone synthase 1 [Daucus carota subsp. sativus]	Daucus carota subsp. sativus	Apiaceae	Apiales	Magnoliopsida	Viridiplantae
XP_031503391.1	chalcone synthase [Nymphaea colorata]	Nymphaea colorata	Nymphaeaceae	Nymphaeales	Magnoliopsida	Viridiplantae
XP_018834036.1	chalcone synthase-like [Juglans regia]	Juglans regia	Juglandaceae	Fagales	Magnoliopsida	Viridiplantae
XP_012574354.1	chalcone synthase 1-like [Cicer arietinum]	Cicer arietinum	Fabaceae	Fabales	Magnoliopsida	Viridiplantae
XP_013606894.1	PREDICTED: chalcone synthase 3-like [Brassica oleracea var. oleracea]	Brassica oleracea var. oleracea	Brassicaceae	Brassicales	Magnoliopsida	Viridiplantae
XP_022874634.1	chalcone synthase isoform X2 [Olea europaea var. sylvestris]	Olea europaea var. sylvestris	Oleaceae	Lamiales	Magnoliopsida	Viridiplantae
XP_037447182.1	chalcone synthase 2-like [Triticum dicoccoides]	Triticum dicoccoides	Poaceae	Poales	Magnoliopsida	Viridiplantae
XP_020154537.1	chalcone synthase 2 [Aegilops tauschii subsp. tauschii]	Aegilops tauschii subsp. tauschii	Poaceae	Poales	Magnoliopsida	Viridiplantae
XP_037447202.1	chalcone synthase 2-like [Triticum dicoccoides]	Triticum dicoccoides	Poaceae	Poales	Magnoliopsida	Viridiplantae
XP_037447211.1	chalcone synthase 2-like [Triticum dicoccoides]	Triticum dicoccoides	Poaceae	Poales	Magnoliopsida	Viridiplantae
XP_020189828.1	chalcone synthase 2-like [Aegilops tauschii subsp. tauschii]	Aegilops tauschii subsp. tauschii	Poaceae	Poales	Magnoliopsida	Viridiplantae
XP_037447161.1	chalcone synthase 2-like [Triticum dicoccoides]	Triticum dicoccoides	Poaceae	Poales	Magnoliopsida	Viridiplantae
XP_012844180.1	PREDICTED: chalcone synthase-like [Erythranthe guttata]	Erythranthe guttata	Phrymaceae	Lamiales	Magnoliopsida	Viridiplantae
XP_037447171.1	chalcone synthase 2-like [Triticum dicoccoides]	Triticum dicoccoides	Poaceae	Poales	Magnoliopsida	Viridiplantae
XP_020189826.1	chalcone synthase 2-like [Aegilops tauschii subsp. tauschii]	Aegilops tauschii subsp. tauschii	Poaceae	Poales	Magnoliopsida	Viridiplantae
XP_037433019.1	chalcone synthase 2 [Triticum dicoccoides]	Triticum dicoccoides	Poaceae	Poales	Magnoliopsida	Viridiplantae
XP_037447219.1	chalcone synthase 2-like [Triticum dicoccoides]	Triticum dicoccoides	Poaceae	Poales	Magnoliopsida	Viridiplantae
XP_008812745.1	chalcone synthase-like [Phoenix dactylifera]	Phoenix dactylifera	Arecaceae	Arecales	Magnoliopsida	Viridiplantae
XP_019248027.1	PREDICTED: chalcone synthase 2-like [Nicotiana attenuata]	Nicotiana attenuata	Solanaceae	Solanales	Magnoliopsida	Viridiplantae
XP_021627475.1	chalcone synthase 3-like [Manihot esculenta]	Manihot esculenta	Euphorbiaceae	Malpighiales	Magnoliopsida	Viridiplantae
XP_034711553.1	stilbene synthase 4-like [Vitis riparia]	Vitis riparia	Vitaceae	Vitales	Magnoliopsida	Viridiplantae
XP_020158539.1	chalcone synthase 2-like [Aegilops tauschii subsp. tauschii]	Aegilops tauschii subsp. tauschii	Poaceae	Poales	Magnoliopsida	Viridiplantae
XP_003634073.1	PREDICTED: stilbene synthase 4 [Vitis vinifera]	Vitis vinifera	Vitaceae	Vitales	Magnoliopsida	Viridiplantae
XP_010662504.1	PREDICTED: stilbene synthase 2 isoform X1 [Vitis vinifera]	Vitis vinifera	Vitaceae	Vitales	Magnoliopsida	Viridiplantae
XP_034710144.1	stilbene synthase 4-like [Vitis riparia]	Vitis riparia	Vitaceae	Vitales	Magnoliopsida	Viridiplantae
XP_023528254.1	chalcone synthase 2-like [Cucurbita pepo subsp. pepo]	Cucurbita pepo subsp. pepo	Cucurbitaceae	Cucurbitales	Magnoliopsida	Viridiplantae
XP_021627262.1	chalcone synthase 3-like isoform X1 [Manihot esculenta]	Manihot esculenta	Euphorbiaceae	Malpighiales	Magnoliopsida	Viridiplantae
XP_026444818.1	chalcone synthase-like [Papaver somniferum]	Papaver somniferum	Papaveraceae	Ranunculales	Magnoliopsida	Viridiplantae
XP_003634069.1	PREDICTED: stilbene synthase 4-like [Vitis vinifera]	Vitis vinifera	Vitaceae	Vitales	Magnoliopsida	Viridiplantae
XP_002271371.1	PREDICTED: stilbene synthase 2 [Vitis vinifera]	Vitis vinifera	Vitaceae	Vitales	Magnoliopsida	Viridiplantae
XP_034697531.1	stilbene synthase 2-like [Vitis riparia]	Vitis riparia	Vitaceae	Vitales	Magnoliopsida	Viridiplantae
XP_003634068.1	PREDICTED: stilbene synthase 2 [Vitis vinifera]	Vitis vinifera	Vitaceae	Vitales	Magnoliopsida	Viridiplantae
XP_034711793.1	stilbene synthase 2-like [Vitis riparia]	Vitis riparia	Vitaceae	Vitales	Magnoliopsida	Viridiplantae
XP_034698479.1	stilbene synthase 2-like [Vitis riparia]	Vitis riparia	Vitaceae	Vitales	Magnoliopsida	Viridiplantae
XP_034711151.1	stilbene synthase 4-like [Vitis riparia]	Vitis riparia	Vitaceae	Vitales	Magnoliopsida	Viridiplantae
XP_034710797.1	stilbene synthase 2-like [Vitis riparia]	Vitis riparia	Vitaceae	Vitales	Magnoliopsida	Viridiplantae
XP_034697609.1	stilbene synthase 2-like [Vitis riparia]	Vitis riparia	Vitaceae	Vitales	Magnoliopsida	Viridiplantae
XP_003634070.1	PREDICTED: stilbene synthase 4-like [Vitis vinifera]	Vitis vinifera	Vitaceae	Vitales	Magnoliopsida	Viridiplantae
XP_034697516.1	stilbene synthase 5-like [Vitis riparia]	Vitis riparia	Vitaceae	Vitales	Magnoliopsida	Viridiplantae
XP_002272129.2	PREDICTED: stilbene synthase 2 [Vitis vinifera]	Vitis vinifera	Vitaceae	Vitales	Magnoliopsida	Viridiplantae
XP_037473652.1	chalcone synthase 2-like [Triticum dicoccoides]	Triticum dicoccoides	Poaceae	Poales	Magnoliopsida	Viridiplantae
XP_034711697.1	stilbene synthase 2-like [Vitis riparia]	Vitis riparia	Vitaceae	Vitales	Magnoliopsida	Viridiplantae
XP_003634067.1	PREDICTED: stilbene synthase 4-like [Vitis vinifera]	Vitis vinifera	Vitaceae	Vitales	Magnoliopsida	Viridiplantae
XP_034710383.1	stilbene synthase 5-like [Vitis riparia]	Vitis riparia	Vitaceae	Vitales	Magnoliopsida	Viridiplantae
XP_015170267.1	PREDICTED: chalcone synthase 1B-like [Solanum tuberosum]	Solanum tuberosum	Solanaceae	Solanales	Magnoliopsida	Viridiplantae
XP_034711142.1	stilbene synthase 2 [Vitis riparia]	Vitis riparia	Vitaceae	Vitales	Magnoliopsida	Viridiplantae
XP_034710796.1	stilbene synthase 4-like [Vitis riparia]	Vitis riparia	Vitaceae	Vitales	Magnoliopsida	Viridiplantae
XP_034711554.1	stilbene synthase 5-like [Vitis riparia]	Vitis riparia	Vitaceae	Vitales	Magnoliopsida	Viridiplantae
XP_002278483.1	PREDICTED: stilbene synthase 2 [Vitis vinifera]	Vitis vinifera	Vitaceae	Vitales	Magnoliopsida	Viridiplantae
XP_034711234.1	stilbene synthase 5-like [Vitis riparia]	Vitis riparia	Vitaceae	Vitales	Magnoliopsida	Viridiplantae
XP_002268842.2	PREDICTED: stilbene synthase 2 isoform X3 [Vitis vinifera]	Vitis vinifera	Vitaceae	Vitales	Magnoliopsida	Viridiplantae
XP_034711141.1	stilbene synthase 4-like [Vitis riparia]	Vitis riparia	Vitaceae	Vitales	Magnoliopsida	Viridiplantae
XP_034710257.1	stilbene synthase 4-like [Vitis riparia]	Vitis riparia	Vitaceae	Vitales	Magnoliopsida	Viridiplantae
XP_034710379.1	stilbene synthase 4-like [Vitis riparia]	Vitis riparia	Vitaceae	Vitales	Magnoliopsida	Viridiplantae
XP_002278385.1	PREDICTED: stilbene synthase 3 isoform X1 [Vitis vinifera]	Vitis vinifera	Vitaceae	Vitales	Magnoliopsida	Viridiplantae
XP_034710210.1	stilbene synthase 4-like [Vitis riparia]	Vitis riparia	Vitaceae	Vitales	Magnoliopsida	Viridiplantae
XP_034698480.1	stilbene synthase 2-like [Vitis riparia]	Vitis riparia	Vitaceae	Vitales	Magnoliopsida	Viridiplantae
XP_002263881.1	PREDICTED: stilbene synthase 1 [Vitis vinifera]	Vitis vinifera	Vitaceae	Vitales	Magnoliopsida	Viridiplantae
XP_034711177.1	stilbene synthase 4-like [Vitis riparia]	Vitis riparia	Vitaceae	Vitales	Magnoliopsida	Viridiplantae
XP_002263722.1	PREDICTED: stilbene synthase 3 [Vitis vinifera]	Vitis vinifera	Vitaceae	Vitales	Magnoliopsida	Viridiplantae
XP_003634074.1	PREDICTED: stilbene synthase 4-like [Vitis vinifera]	Vitis vinifera	Vitaceae	Vitales	Magnoliopsida	Viridiplantae
XP_034711885.1	stilbene synthase 2-like [Vitis riparia]	Vitis riparia	Vitaceae	Vitales	Magnoliopsida	Viridiplantae
XP_002269386.2	PREDICTED: stilbene synthase 5-like [Vitis vinifera]	Vitis vinifera	Vitaceae	Vitales	Magnoliopsida	Viridiplantae
NP_001268046.1	stilbene synthase 3 [Vitis vinifera]	Vitis vinifera	Vitaceae	Vitales	Magnoliopsida	Viridiplantae
XP_034711556.1	stilbene synthase 4-like [Vitis riparia]	Vitis riparia	Vitaceae	Vitales	Magnoliopsida	Viridiplantae
XP_034710385.1	stilbene synthase 4-like [Vitis riparia]	Vitis riparia	Vitaceae	Vitales	Magnoliopsida	Viridiplantae
XP_034711150.1	stilbene synthase 3 [Vitis riparia]	Vitis riparia	Vitaceae	Vitales	Magnoliopsida	Viridiplantae
XP_034711235.1	stilbene synthase 4-like [Vitis riparia]	Vitis riparia	Vitaceae	Vitales	Magnoliopsida	Viridiplantae
XP_010662500.1	PREDICTED: stilbene synthase 5 [Vitis vinifera]	Vitis vinifera	Vitaceae	Vitales	Magnoliopsida	Viridiplantae
XP_019081578.1	PREDICTED: stilbene synthase 4 isoform X2 [Vitis vinifera]	Vitis vinifera	Vitaceae	Vitales	Magnoliopsida	Viridiplantae
XP_034711565.1	stilbene synthase 6-like isoform X2 [Vitis riparia]	Vitis riparia	Vitaceae	Vitales	Magnoliopsida	Viridiplantae
XP_002264989.1	PREDICTED: stilbene synthase 4 [Vitis vinifera]	Vitis vinifera	Vitaceae	Vitales	Magnoliopsida	Viridiplantae
XP_034711176.1	stilbene synthase 5 [Vitis riparia]	Vitis riparia	Vitaceae	Vitales	Magnoliopsida	Viridiplantae
XP_034711555.1	stilbene synthase 4-like [Vitis riparia]	Vitis riparia	Vitaceae	Vitales	Magnoliopsida	Viridiplantae
XP_002268756.1	PREDICTED: stilbene synthase 5 [Vitis vinifera]	Vitis vinifera	Vitaceae	Vitales	Magnoliopsida	Viridiplantae
XP_002263807.1	PREDICTED: stilbene synthase 6 [Vitis vinifera]	Vitis vinifera	Vitaceae	Vitales	Magnoliopsida	Viridiplantae
XP_003634075.1	PREDICTED: stilbene synthase 4-like [Vitis vinifera]	Vitis vinifera	Vitaceae	Vitales	Magnoliopsida	Viridiplantae
XP_002278354.2	PREDICTED: stilbene synthase 5 isoform X2 [Vitis vinifera]	Vitis vinifera	Vitaceae	Vitales	Magnoliopsida	Viridiplantae
XP_034710059.1	stilbene synthase 4-like [Vitis riparia]	Vitis riparia	Vitaceae	Vitales	Magnoliopsida	Viridiplantae
XP_009403798.1	PREDICTED: chalcone synthase 2-like [Musa acuminata subsp. malaccensis]	Musa acuminata subsp. malaccensis	Musaceae	Zingiberales	Magnoliopsida	Viridiplantae
XP_006427991.1	acridone synthase 2 [Citrus clementina]	Citrus clementina	Rutaceae	Sapindales	Magnoliopsida	Viridiplantae
XP_003634072.1	PREDICTED: stilbene synthase 4-like [Vitis vinifera]	Vitis vinifera	Vitaceae	Vitales	Magnoliopsida	Viridiplantae
XP_034698481.1	stilbene synthase 2-like [Vitis riparia]	Vitis riparia	Vitaceae	Vitales	Magnoliopsida	Viridiplantae
XP_034711563.1	stilbene synthase 1-like [Vitis riparia]	Vitis riparia	Vitaceae	Vitales	Magnoliopsida	Viridiplantae
XP_034711236.1	stilbene synthase 4-like [Vitis riparia]	Vitis riparia	Vitaceae	Vitales	Magnoliopsida	Viridiplantae
XP_003634071.1	PREDICTED: stilbene synthase 4-like [Vitis vinifera]	Vitis vinifera	Vitaceae	Vitales	Magnoliopsida	Viridiplantae
XP_034711567.1	stilbene synthase 1-like [Vitis riparia]	Vitis riparia	Vitaceae	Vitales	Magnoliopsida	Viridiplantae
XP_003634076.1	PREDICTED: stilbene synthase 4 isoform X1 [Vitis vinifera]	Vitis vinifera	Vitaceae	Vitales	Magnoliopsida	Viridiplantae
XP_019107235.1	PREDICTED: chalcone synthase-like [Beta vulgaris subsp. vulgaris]	Beta vulgaris subsp. vulgaris	Chenopodiaceae	Caryophyllales	Magnoliopsida	Viridiplantae
XP_003634063.1	PREDICTED: stilbene synthase 1 [Vitis vinifera]	Vitis vinifera	Vitaceae	Vitales	Magnoliopsida	Viridiplantae
XP_022934337.1	chalcone synthase-like [Cucurbita moschata]	Cucurbita moschata	Cucurbitaceae	Cucurbitales	Magnoliopsida	Viridiplantae
XP_034710384.1	stilbene synthase 4-like [Vitis riparia]	Vitis riparia	Vitaceae	Vitales	Magnoliopsida	Viridiplantae
NP_001267939.1	stilbene synthase 1 [Vitis vinifera]	Vitis vinifera	Vitaceae	Vitales	Magnoliopsida	Viridiplantae
XP_022138476.1	chalcone synthase-like [Momordica charantia]	Momordica charantia	Cucurbitaceae	Cucurbitales	Magnoliopsida	Viridiplantae
NP_001267934.1	stilbene synthase 6 [Vitis vinifera]	Vitis vinifera	Vitaceae	Vitales	Magnoliopsida	Viridiplantae
XP_003634066.1	PREDICTED: stilbene synthase 1 [Vitis vinifera]	Vitis vinifera	Vitaceae	Vitales	Magnoliopsida	Viridiplantae
XP_024026973.1	chalcone synthase 2 [Morus notabilis]	Morus notabilis	Moraceae	Rosales	Magnoliopsida	Viridiplantae
XP_034711694.1	stilbene synthase 1 [Vitis riparia]	Vitis riparia	Vitaceae	Vitales	Magnoliopsida	Viridiplantae
XP_003634065.1	PREDICTED: stilbene synthase 1-like [Vitis vinifera]	Vitis vinifera	Vitaceae	Vitales	Magnoliopsida	Viridiplantae
XP_034710846.1	stilbene synthase 6 [Vitis riparia]	Vitis riparia	Vitaceae	Vitales	Magnoliopsida	Viridiplantae
NP_001267973.1	resveratrol synthase [Vitis vinifera]	Vitis vinifera	Vitaceae	Vitales	Magnoliopsida	Viridiplantae
XP_027062185.1	chalcone synthase 2-like [Coffea arabica]	Coffea arabica	Rubiaceae	Gentianales	Magnoliopsida	Viridiplantae
XP_027170253.1	chalcone synthase 2-like [Coffea eugenioides]	Coffea eugenioides	Rubiaceae	Gentianales	Magnoliopsida	Viridiplantae
XP_009403799.1	PREDICTED: chalcone synthase 4-like [Musa acuminata subsp. malaccensis]	Musa acuminata subsp. malaccensis	Musaceae	Zingiberales	Magnoliopsida	Viridiplantae
XP_003595645.1	chalcone synthase 5 [Medicago truncatula]	Medicago truncatula	Fabaceae	Fabales	Magnoliopsida	Viridiplantae
XP_010916088.1	chalcone synthase [Elaeis guineensis]	Elaeis guineensis	Arecaceae	Arecales	Magnoliopsida	Viridiplantae
XP_022983282.1	chalcone synthase 2-like [Cucurbita maxima]	Cucurbita maxima	Cucurbitaceae	Cucurbitales	Magnoliopsida	Viridiplantae
XP_038881916.1	chalcone synthase 2-like [Benincasa hispida]	Benincasa hispida	Cucurbitaceae	Cucurbitales	Magnoliopsida	Viridiplantae
XP_024933385.1	chalcone synthase 1-like [Ziziphus jujuba]	Ziziphus jujuba	Rhamnaceae	Rosales	Magnoliopsida	Viridiplantae
XP_028797562.1	chalcone synthase-like [Prosopis alba]	Prosopis alba	Fabaceae	Fabales	Magnoliopsida	Viridiplantae
XP_034711564.1	stilbene synthase 6-like isoform X1 [Vitis riparia]	Vitis riparia	Vitaceae	Vitales	Magnoliopsida	Viridiplantae
XP_003634064.1	PREDICTED: stilbene synthase 6-like [Vitis vinifera]	Vitis vinifera	Vitaceae	Vitales	Magnoliopsida	Viridiplantae
XP_034711785.1	stilbene synthase 1-like [Vitis riparia]	Vitis riparia	Vitaceae	Vitales	Magnoliopsida	Viridiplantae
XP_038906631.1	chalcone synthase J-like [Benincasa hispida]	Benincasa hispida	Cucurbitaceae	Cucurbitales	Magnoliopsida	Viridiplantae
XP_002264455.1	PREDICTED: stilbene synthase 1 [Vitis vinifera]	Vitis vinifera	Vitaceae	Vitales	Magnoliopsida	Viridiplantae
XP_027065002.1	chalcone synthase 2-like [Coffea arabica]	Coffea arabica	Rubiaceae	Gentianales	Magnoliopsida	Viridiplantae
XP_027193184.1	chalcone synthase 1-like [Cicer arietinum]	Cicer arietinum	Fabaceae	Fabales	Magnoliopsida	Viridiplantae
XP_028761830.1	chalcone synthase-like [Prosopis alba]	Prosopis alba	Fabaceae	Fabales	Magnoliopsida	Viridiplantae
XP_034711568.1	stilbene synthase 5-like [Vitis riparia]	Vitis riparia	Vitaceae	Vitales	Magnoliopsida	Viridiplantae
XP_007137487.1	hypothetical protein PHAVU_009G131000g [Phaseolus vulgaris]	Phaseolus vulgaris	Fabaceae	Fabales	Magnoliopsida	Viridiplantae
XP_027339533.1	chalcone synthase-like [Abrus precatorius]	Abrus precatorius	Fabaceae	Fabales	Magnoliopsida	Viridiplantae
XP_023006163.1	chalcone synthase 1-like [Cucurbita maxima]	Cucurbita maxima	Cucurbitaceae	Cucurbitales	Magnoliopsida	Viridiplantae
XP_027339239.1	chalcone synthase-like [Abrus precatorius]	Abrus precatorius	Fabaceae	Fabales	Magnoliopsida	Viridiplantae
XP_022958917.1	chalcone synthase J-like [Cucurbita moschata]	Cucurbita moschata	Cucurbitaceae	Cucurbitales	Magnoliopsida	Viridiplantae
XP_015887535.1	chalcone synthase 1-like [Ziziphus jujuba]	Ziziphus jujuba	Rhamnaceae	Rosales	Magnoliopsida	Viridiplantae
XP_024633935.1	chalcone synthase 1A [Medicago truncatula]	Medicago truncatula	Fabaceae	Fabales	Magnoliopsida	Viridiplantae
XP_013461326.1	stilbene synthase 4 [Medicago truncatula]	Medicago truncatula	Fabaceae	Fabales	Magnoliopsida	Viridiplantae
XP_027934849.1	chalcone synthase-like [Vigna unguiculata]	Vigna unguiculata	Fabaceae	Fabales	Magnoliopsida	Viridiplantae
XP_023547776.1	chalcone synthase J-like [Cucurbita pepo subsp. pepo]	Cucurbita pepo subsp. pepo	Cucurbitaceae	Cucurbitales	Magnoliopsida	Viridiplantae
XP_021627263.1	chalcone synthase 3-like isoform X2 [Manihot esculenta]	Manihot esculenta	Euphorbiaceae	Malpighiales	Magnoliopsida	Viridiplantae
XP_017420410.1	PREDICTED: chalcone synthase-like [Vigna angularis]	Vigna angularis	Fabaceae	Fabales	Magnoliopsida	Viridiplantae
XP_011091400.1	chalcone synthase J-like [Sesamum indicum]	Sesamum indicum	Pedaliaceae	Lamiales	Magnoliopsida	Viridiplantae
XP_027905373.1	chalcone synthase-like [Vigna unguiculata]	Vigna unguiculata	Fabaceae	Fabales	Magnoliopsida	Viridiplantae
XP_014506397.1	chalcone synthase-like [Vigna radiata var. radiata]	Vigna radiata var. radiata	Fabaceae	Fabales	Magnoliopsida	Viridiplantae
XP_020203335.1	chalcone synthase 2 [Cajanus cajan]	Cajanus cajan	Fabaceae	Fabales	Magnoliopsida	Viridiplantae
XP_030534012.1	chalcone synthase 2-like [Rhodamnia argentea]	Rhodamnia argentea	Myrtaceae	Myrtales	Magnoliopsida	Viridiplantae
XP_010053038.1	PREDICTED: chalcone synthase [Eucalyptus grandis]	Eucalyptus grandis	Myrtaceae	Myrtales	Magnoliopsida	Viridiplantae
XP_023734220.1	chalcone synthase 2-like [Lactuca sativa]	Lactuca sativa	Asteraceae	Asterales	Magnoliopsida	Viridiplantae
XP_023734222.1	chalcone synthase 2-like [Lactuca sativa]	Lactuca sativa	Asteraceae	Asterales	Magnoliopsida	Viridiplantae
XP_010053036.1	PREDICTED: chalcone synthase [Eucalyptus grandis]	Eucalyptus grandis	Myrtaceae	Myrtales	Magnoliopsida	Viridiplantae
XP_011091399.1	chalcone synthase-like [Sesamum indicum]	Sesamum indicum	Pedaliaceae	Lamiales	Magnoliopsida	Viridiplantae
XP_021731130.1	chalcone synthase 2-like [Chenopodium quinoa]	Chenopodium quinoa	Chenopodiaceae	Caryophyllales	Magnoliopsida	Viridiplantae
XP_017226924.1	PREDICTED: chalcone synthase 1-like [Daucus carota subsp. sativus]	Daucus carota subsp. sativus	Apiaceae	Apiales	Magnoliopsida	Viridiplantae
XP_021747835.1	chalcone synthase 2-like [Chenopodium quinoa]	Chenopodium quinoa	Chenopodiaceae	Caryophyllales	Magnoliopsida	Viridiplantae
XP_025692419.1	chalcone synthase 4-like [Arachis hypogaea]	Arachis hypogaea	Fabaceae	Fabales	Magnoliopsida	Viridiplantae
XP_020411460.1	chalcone synthase isoform X2 [Prunus persica]	Prunus persica	Rosaceae	Rosales	Magnoliopsida	Viridiplantae
XP_015887534.1	chalcone synthase-like [Ziziphus jujuba]	Ziziphus jujuba	Rhamnaceae	Rosales	Magnoliopsida	Viridiplantae
XP_037469043.1	chalcone synthase 2-like [Triticum dicoccoides]	Triticum dicoccoides	Poaceae	Poales	Magnoliopsida	Viridiplantae
XP_030474786.1	naringenin-chalcone synthase-like [Syzygium oleosum]	Syzygium oleosum	Myrtaceae	Myrtales	Magnoliopsida	Viridiplantae
XP_023734215.1	naringenin-chalcone synthase-like [Lactuca sativa]	Lactuca sativa	Asteraceae	Asterales	Magnoliopsida	Viridiplantae
XP_014506425.1	chalcone synthase-like [Vigna radiata var. radiata]	Vigna radiata var. radiata	Fabaceae	Fabales	Magnoliopsida	Viridiplantae
XP_021844647.1	chalcone synthase 2-like [Spinacia oleracea]	Spinacia oleracea	Chenopodiaceae	Caryophyllales	Magnoliopsida	Viridiplantae
XP_020213958.1	chalcone synthase [Cajanus cajan]	Cajanus cajan	Fabaceae	Fabales	Magnoliopsida	Viridiplantae
XP_027942118.1	chalcone synthase 2-like [Vigna unguiculata]	Vigna unguiculata	Fabaceae	Fabales	Magnoliopsida	Viridiplantae
XP_010522503.1	PREDICTED: chalcone synthase-like [Tarenaya hassleriana]	Tarenaya hassleriana	Cleomaceae	Brassicales	Magnoliopsida	Viridiplantae
XP_020976418.1	stilbene synthase 3-like isoform X1 [Arachis ipaensis]	Arachis ipaensis	Fabaceae	Fabales	Magnoliopsida	Viridiplantae
XP_025688727.1	stilbene synthase 3-like [Arachis hypogaea]	Arachis hypogaea	Fabaceae	Fabales	Magnoliopsida	Viridiplantae
XP_016197793.1	stilbene synthase 1 isoform X1 [Arachis ipaensis]	Arachis ipaensis	Fabaceae	Fabales	Magnoliopsida	Viridiplantae
NP_001363144.1	putative stilbene synthase 2 [Arachis hypogaea]	Arachis hypogaea	Fabaceae	Fabales	Magnoliopsida	Viridiplantae
XP_016197794.1	putative stilbene synthase 2 isoform X2 [Arachis ipaensis]	Arachis ipaensis	Fabaceae	Fabales	Magnoliopsida	Viridiplantae
XP_025694417.1	stilbene synthase 3-like [Arachis hypogaea]	Arachis hypogaea	Fabaceae	Fabales	Magnoliopsida	Viridiplantae
XP_016197798.1	stilbene synthase 3-like [Arachis ipaensis]	Arachis ipaensis	Fabaceae	Fabales	Magnoliopsida	Viridiplantae
XP_015959445.1	stilbene synthase 3 [Arachis duranensis]	Arachis duranensis	Fabaceae	Fabales	Magnoliopsida	Viridiplantae
XP_015959403.1	stilbene synthase 1 [Arachis duranensis]	Arachis duranensis	Fabaceae	Fabales	Magnoliopsida	Viridiplantae
XP_016197801.1	stilbene synthase 3 [Arachis ipaensis]	Arachis ipaensis	Fabaceae	Fabales	Magnoliopsida	Viridiplantae
XP_015959407.1	stilbene synthase 3 [Arachis duranensis]	Arachis duranensis	Fabaceae	Fabales	Magnoliopsida	Viridiplantae
XP_025646376.1	stilbene synthase 1-like [Arachis hypogaea]	Arachis hypogaea	Fabaceae	Fabales	Magnoliopsida	Viridiplantae
XP_010024693.1	PREDICTED: chalcone synthase [Eucalyptus grandis]	Eucalyptus grandis	Myrtaceae	Myrtales	Magnoliopsida	Viridiplantae
XP_010522515.1	PREDICTED: chalcone synthase-like [Tarenaya hassleriana]	Tarenaya hassleriana	Cleomaceae	Brassicales	Magnoliopsida	Viridiplantae
XP_015959402.1	putative stilbene synthase 2 [Arachis duranensis]	Arachis duranensis	Fabaceae	Fabales	Magnoliopsida	Viridiplantae
XP_016197784.1	stilbene synthase 3-like [Arachis ipaensis]	Arachis ipaensis	Fabaceae	Fabales	Magnoliopsida	Viridiplantae
XP_016197804.1	stilbene synthase 3-like [Arachis ipaensis]	Arachis ipaensis	Fabaceae	Fabales	Magnoliopsida	Viridiplantae
XP_025694420.1	stilbene synthase 1-like [Arachis hypogaea]	Arachis hypogaea	Fabaceae	Fabales	Magnoliopsida	Viridiplantae
XP_013674300.1	chalcone synthase-like [Brassica napus]	Brassica napus	Brassicaceae	Brassicales	Magnoliopsida	Viridiplantae
XP_025646361.1	stilbene synthase 3-like [Arachis hypogaea]	Arachis hypogaea	Fabaceae	Fabales	Magnoliopsida	Viridiplantae
XP_020976419.1	stilbene synthase 3-like isoform X2 [Arachis ipaensis]	Arachis ipaensis	Fabaceae	Fabales	Magnoliopsida	Viridiplantae
XP_016197783.1	stilbene synthase 3-like [Arachis ipaensis]	Arachis ipaensis	Fabaceae	Fabales	Magnoliopsida	Viridiplantae
XP_015959453.1	stilbene synthase 3 [Arachis duranensis]	Arachis duranensis	Fabaceae	Fabales	Magnoliopsida	Viridiplantae
XP_025646383.1	stilbene synthase 1-like [Arachis hypogaea]	Arachis hypogaea	Fabaceae	Fabales	Magnoliopsida	Viridiplantae
XP_015959436.1	stilbene synthase 1 [Arachis duranensis]	Arachis duranensis	Fabaceae	Fabales	Magnoliopsida	Viridiplantae
XP_016162720.1	stilbene synthase 3-like [Arachis ipaensis]	Arachis ipaensis	Fabaceae	Fabales	Magnoliopsida	Viridiplantae
XP_016197779.1	stilbene synthase 3-like [Arachis ipaensis]	Arachis ipaensis	Fabaceae	Fabales	Magnoliopsida	Viridiplantae
XP_016197777.1	stilbene synthase 3 [Arachis ipaensis]	Arachis ipaensis	Fabaceae	Fabales	Magnoliopsida	Viridiplantae
XP_016162721.1	stilbene synthase 3-like isoform X1 [Arachis ipaensis]	Arachis ipaensis	Fabaceae	Fabales	Magnoliopsida	Viridiplantae
XP_025659771.1	stilbene synthase 3-like [Arachis hypogaea]	Arachis hypogaea	Fabaceae	Fabales	Magnoliopsida	Viridiplantae
XP_016197781.1	stilbene synthase 3-like [Arachis ipaensis]	Arachis ipaensis	Fabaceae	Fabales	Magnoliopsida	Viridiplantae
XP_025694424.1	putative stilbene synthase 2 [Arachis hypogaea]	Arachis hypogaea	Fabaceae	Fabales	Magnoliopsida	Viridiplantae
XP_016197805.1	stilbene synthase 3-like [Arachis ipaensis]	Arachis ipaensis	Fabaceae	Fabales	Magnoliopsida	Viridiplantae
XP_025694413.1	stilbene synthase 3-like [Arachis hypogaea]	Arachis hypogaea	Fabaceae	Fabales	Magnoliopsida	Viridiplantae
XP_025694437.1	stilbene synthase 3-like [Arachis hypogaea]	Arachis hypogaea	Fabaceae	Fabales	Magnoliopsida	Viridiplantae
XP_016197780.1	stilbene synthase 3 [Arachis ipaensis]	Arachis ipaensis	Fabaceae	Fabales	Magnoliopsida	Viridiplantae
XP_015959437.1	stilbene synthase 1 [Arachis duranensis]	Arachis duranensis	Fabaceae	Fabales	Magnoliopsida	Viridiplantae
XP_015959438.1	stilbene synthase 1 [Arachis duranensis]	Arachis duranensis	Fabaceae	Fabales	Magnoliopsida	Viridiplantae
XP_016196907.1	stilbene synthase 3-like [Arachis ipaensis]	Arachis ipaensis	Fabaceae	Fabales	Magnoliopsida	Viridiplantae
XP_003610853.3	chalcone synthase 5 [Medicago truncatula]	Medicago truncatula	Fabaceae	Fabales	Magnoliopsida	Viridiplantae
XP_025646381.1	stilbene synthase 1-like [Arachis hypogaea]	Arachis hypogaea	Fabaceae	Fabales	Magnoliopsida	Viridiplantae
XP_025646382.1	stilbene synthase 1-like [Arachis hypogaea]	Arachis hypogaea	Fabaceae	Fabales	Magnoliopsida	Viridiplantae
XP_025694412.1	stilbene synthase 3-like isoform X3 [Arachis hypogaea]	Arachis hypogaea	Fabaceae	Fabales	Magnoliopsida	Viridiplantae
XP_015959435.1	stilbene synthase 1 [Arachis duranensis]	Arachis duranensis	Fabaceae	Fabales	Magnoliopsida	Viridiplantae
XP_025694439.1	stilbene synthase 3-like [Arachis hypogaea]	Arachis hypogaea	Fabaceae	Fabales	Magnoliopsida	Viridiplantae
XP_013617861.1	PREDICTED: chalcone synthase-like [Brassica oleracea var. oleracea]	Brassica oleracea var. oleracea	Brassicaceae	Brassicales	Magnoliopsida	Viridiplantae
XP_015959405.1	stilbene synthase 3 [Arachis duranensis]	Arachis duranensis	Fabaceae	Fabales	Magnoliopsida	Viridiplantae
XP_025646378.1	stilbene synthase 1-like [Arachis hypogaea]	Arachis hypogaea	Fabaceae	Fabales	Magnoliopsida	Viridiplantae
XP_017252347.1	PREDICTED: chalcone synthase 1-like [Daucus carota subsp. sativus]	Daucus carota subsp. sativus	Apiaceae	Apiales	Magnoliopsida	Viridiplantae
XP_016196906.1	stilbene synthase 3 [Arachis ipaensis]	Arachis ipaensis	Fabaceae	Fabales	Magnoliopsida	Viridiplantae
XP_028126289.1	chalcone synthase 1-like [Camellia sinensis]	Camellia sinensis	Theaceae	Ericales	Magnoliopsida	Viridiplantae
XP_025646390.1	stilbene synthase 3-like [Arachis hypogaea]	Arachis hypogaea	Fabaceae	Fabales	Magnoliopsida	Viridiplantae
XP_021992619.1	2-pyrone synthase [Helianthus annuus]	Helianthus annuus	Asteraceae	Asterales	Magnoliopsida	Viridiplantae
XP_025694415.1	stilbene synthase 3-like [Arachis hypogaea]	Arachis hypogaea	Fabaceae	Fabales	Magnoliopsida	Viridiplantae
XP_015959400.1	stilbene synthase 3-like [Arachis duranensis]	Arachis duranensis	Fabaceae	Fabales	Magnoliopsida	Viridiplantae
XP_025646364.1	stilbene synthase 3-like [Arachis hypogaea]	Arachis hypogaea	Fabaceae	Fabales	Magnoliopsida	Viridiplantae
XP_015959406.1	stilbene synthase 3 [Arachis duranensis]	Arachis duranensis	Fabaceae	Fabales	Magnoliopsida	Viridiplantae
XP_025694436.1	stilbene synthase 3-like [Arachis hypogaea]	Arachis hypogaea	Fabaceae	Fabales	Magnoliopsida	Viridiplantae
XP_015959401.1	stilbene synthase 3 [Arachis duranensis]	Arachis duranensis	Fabaceae	Fabales	Magnoliopsida	Viridiplantae
XP_016197788.1	stilbene synthase 1 [Arachis ipaensis]	Arachis ipaensis	Fabaceae	Fabales	Magnoliopsida	Viridiplantae
XP_016197807.1	stilbene synthase 3-like [Arachis ipaensis]	Arachis ipaensis	Fabaceae	Fabales	Magnoliopsida	Viridiplantae
XP_025694410.1	stilbene synthase 3-like isoform X1 [Arachis hypogaea]	Arachis hypogaea	Fabaceae	Fabales	Magnoliopsida	Viridiplantae
XP_030497599.1	chalcone synthase-like protein 1 [Cannabis sativa]	Cannabis sativa	Cannabaceae	Rosales	Magnoliopsida	Viridiplantae
XP_015959440.1	stilbene synthase 1 [Arachis duranensis]	Arachis duranensis	Fabaceae	Fabales	Magnoliopsida	Viridiplantae
XP_025694423.1	stilbene synthase 1-like [Arachis hypogaea]	Arachis hypogaea	Fabaceae	Fabales	Magnoliopsida	Viridiplantae
XP_015959441.1	stilbene synthase 3 [Arachis duranensis]	Arachis duranensis	Fabaceae	Fabales	Magnoliopsida	Viridiplantae
XP_025694419.1	stilbene synthase 1-like [Arachis hypogaea]	Arachis hypogaea	Fabaceae	Fabales	Magnoliopsida	Viridiplantae
XP_010038952.1	PREDICTED: chalcone synthase 6-4 [Eucalyptus grandis]	Eucalyptus grandis	Myrtaceae	Myrtales	Magnoliopsida	Viridiplantae
XP_015958332.1	stilbene synthase 3 [Arachis duranensis]	Arachis duranensis	Fabaceae	Fabales	Magnoliopsida	Viridiplantae
XP_015959450.1	stilbene synthase 3 isoform X1 [Arachis duranensis]	Arachis duranensis	Fabaceae	Fabales	Magnoliopsida	Viridiplantae
XP_030482488.1	phloroisovalerophenone synthase [Cannabis sativa]	Cannabis sativa	Cannabaceae	Rosales	Magnoliopsida	Viridiplantae
XP_017252349.1	PREDICTED: chalcone synthase 2-like [Daucus carota subsp. sativus]	Daucus carota subsp. sativus	Apiaceae	Apiales	Magnoliopsida	Viridiplantae
XP_015959449.1	stilbene synthase 3 [Arachis duranensis]	Arachis duranensis	Fabaceae	Fabales	Magnoliopsida	Viridiplantae
XP_015959399.1	stilbene synthase 1 [Arachis duranensis]	Arachis duranensis	Fabaceae	Fabales	Magnoliopsida	Viridiplantae
XP_025693517.1	stilbene synthase 3-like [Arachis hypogaea]	Arachis hypogaea	Fabaceae	Fabales	Magnoliopsida	Viridiplantae
XP_016197802.1	stilbene synthase 3-like [Arachis ipaensis]	Arachis ipaensis	Fabaceae	Fabales	Magnoliopsida	Viridiplantae
XP_015959447.1	stilbene synthase 3 [Arachis duranensis]	Arachis duranensis	Fabaceae	Fabales	Magnoliopsida	Viridiplantae
XP_025694435.1	stilbene synthase 3-like [Arachis hypogaea]	Arachis hypogaea	Fabaceae	Fabales	Magnoliopsida	Viridiplantae
XP_024031811.1	chalcone synthase-like [Morus notabilis]	Morus notabilis	Moraceae	Rosales	Magnoliopsida	Viridiplantae
XP_021298153.1	chalcone synthase 2-like [Herrania umbratica]	Herrania umbratica	Malvaceae	Malvales	Magnoliopsida	Viridiplantae
XP_025694438.1	stilbene synthase 3-like [Arachis hypogaea]	Arachis hypogaea	Fabaceae	Fabales	Magnoliopsida	Viridiplantae
XP_025646362.1	stilbene synthase 3-like [Arachis hypogaea]	Arachis hypogaea	Fabaceae	Fabales	Magnoliopsida	Viridiplantae
NP_001363137.1	putative chalcone synthase [Arachis hypogaea]	Arachis hypogaea	Fabaceae	Fabales	Magnoliopsida	Viridiplantae
XP_026460076.1	chalcone synthase-like [Papaver somniferum]	Papaver somniferum	Papaveraceae	Ranunculales	Magnoliopsida	Viridiplantae
XP_019423475.1	PREDICTED: chalcone synthase-like [Lupinus angustifolius]	Lupinus angustifolius	Fabaceae	Fabales	Magnoliopsida	Viridiplantae
XP_020995733.1	stilbene synthase 3 isoform X2 [Arachis duranensis]	Arachis duranensis	Fabaceae	Fabales	Magnoliopsida	Viridiplantae
XP_006367318.1	PREDICTED: chalcone synthase J-like [Solanum tuberosum]	Solanum tuberosum	Solanaceae	Solanales	Magnoliopsida	Viridiplantae
XP_015959448.1	stilbene synthase 3 [Arachis duranensis]	Arachis duranensis	Fabaceae	Fabales	Magnoliopsida	Viridiplantae
XP_023888452.1	chalcone synthase-like [Quercus suber]	Quercus suber	Fagaceae	Fagales	Magnoliopsida	Viridiplantae
XP_016197799.2	stilbene synthase 3-like [Arachis ipaensis]	Arachis ipaensis	Fabaceae	Fabales	Magnoliopsida	Viridiplantae
XP_021861391.1	chalcone synthase 2-like [Spinacia oleracea]	Spinacia oleracea	Chenopodiaceae	Caryophyllales	Magnoliopsida	Viridiplantae
XP_020995724.1	stilbene synthase 3 isoform X2 [Arachis duranensis]	Arachis duranensis	Fabaceae	Fabales	Magnoliopsida	Viridiplantae
XP_025694427.1	stilbene synthase 1-like [Arachis hypogaea]	Arachis hypogaea	Fabaceae	Fabales	Magnoliopsida	Viridiplantae
XP_010655919.1	PREDICTED: stilbene synthase 2-like [Vitis vinifera]	Vitis vinifera	Vitaceae	Vitales	Magnoliopsida	Viridiplantae
XP_006349940.1	PREDICTED: chalcone synthase J-like [Solanum tuberosum]	Solanum tuberosum	Solanaceae	Solanales	Magnoliopsida	Viridiplantae
XP_023734221.1	chalcone synthase 2-like [Lactuca sativa]	Lactuca sativa	Asteraceae	Asterales	Magnoliopsida	Viridiplantae
XP_016552038.1	PREDICTED: chalcone synthase F-like [Capsicum annuum]	Capsicum annuum	Solanaceae	Solanales	Magnoliopsida	Viridiplantae
XP_007161427.1	hypothetical protein PHAVU_001G067800g [Phaseolus vulgaris]	Phaseolus vulgaris	Fabaceae	Fabales	Magnoliopsida	Viridiplantae
XP_030549177.1	chalcone synthase-like [Rhodamnia argentea]	Rhodamnia argentea	Myrtaceae	Myrtales	Magnoliopsida	Viridiplantae
XP_023734208.1	chalcone synthase 2-like [Lactuca sativa]	Lactuca sativa	Asteraceae	Asterales	Magnoliopsida	Viridiplantae
XP_017249747.1	PREDICTED: chalcone synthase-like [Daucus carota subsp. sativus]	Daucus carota subsp. sativus	Apiaceae	Apiales	Magnoliopsida	Viridiplantae
XP_017252643.1	PREDICTED: chalcone synthase 2-like [Daucus carota subsp. sativus]	Daucus carota subsp. sativus	Apiaceae	Apiales	Magnoliopsida	Viridiplantae
XP_015959434.1	stilbene synthase 3 isoform X1 [Arachis duranensis]	Arachis duranensis	Fabaceae	Fabales	Magnoliopsida	Viridiplantae
XP_016549680.1	PREDICTED: chalcone synthase F-like [Capsicum annuum]	Capsicum annuum	Solanaceae	Solanales	Magnoliopsida	Viridiplantae
XP_006377074.1	chalcone synthase [Populus trichocarpa]	Populus trichocarpa	Salicaceae	Malpighiales	Magnoliopsida	Viridiplantae
XP_009608772.1	chalcone synthase G-like [Nicotiana tomentosiformis]	Nicotiana tomentosiformis	Solanaceae	Solanales	Magnoliopsida	Viridiplantae
XP_010683006.1	PREDICTED: chalcone synthase [Beta vulgaris subsp. vulgaris]	Beta vulgaris subsp. vulgaris	Chenopodiaceae	Caryophyllales	Magnoliopsida	Viridiplantae
XP_017219620.1	PREDICTED: chalcone synthase 2-like isoform X1 [Daucus carota subsp. sativus]	Daucus carota subsp. sativus	Apiaceae	Apiales	Magnoliopsida	Viridiplantae
XP_020207460.1	chalcone synthase [Cajanus cajan]	Cajanus cajan	Fabaceae	Fabales	Magnoliopsida	Viridiplantae
XP_023900628.1	chalcone synthase-like [Quercus suber]	Quercus suber	Fagaceae	Fagales	Magnoliopsida	Viridiplantae
XP_023734209.1	chalcone synthase 2-like [Lactuca sativa]	Lactuca sativa	Asteraceae	Asterales	Magnoliopsida	Viridiplantae
XP_022016962.1	chalcone synthase 2 isoform X3 [Helianthus annuus]	Helianthus annuus	Asteraceae	Asterales	Magnoliopsida	Viridiplantae
XP_028803996.1	chalcone synthase-like [Prosopis alba]	Prosopis alba	Fabaceae	Fabales	Magnoliopsida	Viridiplantae
XP_017215966.1	PREDICTED: chalcone synthase 2-like [Daucus carota subsp. sativus]	Daucus carota subsp. sativus	Apiaceae	Apiales	Magnoliopsida	Viridiplantae
XP_009787517.1	PREDICTED: chalcone synthase G-like [Nicotiana sylvestris]	Nicotiana sylvestris	Solanaceae	Solanales	Magnoliopsida	Viridiplantae
XP_028797608.1	chalcone synthase-like [Prosopis alba]	Prosopis alba	Fabaceae	Fabales	Magnoliopsida	Viridiplantae
XP_009608771.1	chalcone synthase J-like [Nicotiana tomentosiformis]	Nicotiana tomentosiformis	Solanaceae	Solanales	Magnoliopsida	Viridiplantae
XP_006355706.1	PREDICTED: chalcone synthase B [Solanum tuberosum]	Solanum tuberosum	Solanaceae	Solanales	Magnoliopsida	Viridiplantae
XP_018675836.1	PREDICTED: chalcone synthase 2-like [Musa acuminata subsp. malaccensis]	Musa acuminata subsp. malaccensis	Musaceae	Zingiberales	Magnoliopsida	Viridiplantae
XP_015076892.1	chalcone synthase B [Solanum pennellii]	Solanum pennellii	Solanaceae	Solanales	Magnoliopsida	Viridiplantae
XP_015060638.1	chalcone synthase J-like [Solanum pennellii]	Solanum pennellii	Solanaceae	Solanales	Magnoliopsida	Viridiplantae
XP_017219621.1	PREDICTED: chalcone synthase 2-like isoform X2 [Daucus carota subsp. sativus]	Daucus carota subsp. sativus	Apiaceae	Apiales	Magnoliopsida	Viridiplantae
XP_011001442.1	PREDICTED: chalcone synthase-like [Populus euphratica]	Populus euphratica	Salicaceae	Malpighiales	Magnoliopsida	Viridiplantae
XP_016573601.1	PREDICTED: chalcone synthase B [Capsicum annuum]	Capsicum annuum	Solanaceae	Solanales	Magnoliopsida	Viridiplantae
XP_004239898.1	chalcone synthase B [Solanum lycopersicum]	Solanum lycopersicum	Solanaceae	Solanales	Magnoliopsida	Viridiplantae
XP_011030076.1	PREDICTED: chalcone synthase-like [Populus euphratica]	Populus euphratica	Salicaceae	Malpighiales	Magnoliopsida	Viridiplantae
XP_016494186.1	PREDICTED: chalcone synthase J-like isoform X1 [Nicotiana tabacum]	Nicotiana tabacum	Solanaceae	Solanales	Magnoliopsida	Viridiplantae
XP_018807682.1	chalcone synthase-like [Juglans regia]	Juglans regia	Juglandaceae	Fagales	Magnoliopsida	Viridiplantae
XP_035833721.1	chalcone synthase 3 isoform X2 [Helianthus annuus]	Helianthus annuus	Asteraceae	Asterales	Magnoliopsida	Viridiplantae
XP_016551356.1	PREDICTED: chalcone synthase J-like [Capsicum annuum]	Capsicum annuum	Solanaceae	Solanales	Magnoliopsida	Viridiplantae
XP_024982444.1	2-pyrone synthase-like [Cynara cardunculus var. scolymus]	Cynara cardunculus var. scolymus	Asteraceae	Asterales	Magnoliopsida	Viridiplantae
XP_006383470.2	chalcone synthase [Populus trichocarpa]	Populus trichocarpa	Salicaceae	Malpighiales	Magnoliopsida	Viridiplantae
XP_024982445.1	2-pyrone synthase-like [Cynara cardunculus var. scolymus]	Cynara cardunculus var. scolymus	Asteraceae	Asterales	Magnoliopsida	Viridiplantae
XP_023900626.1	chalcone synthase-like [Quercus suber]	Quercus suber	Fagaceae	Fagales	Magnoliopsida	Viridiplantae
XP_030482489.1	polyketide synthase 4-like [Cannabis sativa]	Cannabis sativa	Cannabaceae	Rosales	Magnoliopsida	Viridiplantae
XP_006472745.1	chalcone synthase-like [Citrus sinensis]	Citrus sinensis	Rutaceae	Sapindales	Magnoliopsida	Viridiplantae
XP_006434150.1	chalcone synthase [Citrus clementina]	Citrus clementina	Rutaceae	Sapindales	Magnoliopsida	Viridiplantae
XP_006349976.1	PREDICTED: chalcone synthase J-like [Solanum tuberosum]	Solanum tuberosum	Solanaceae	Solanales	Magnoliopsida	Viridiplantae
XP_021812107.1	3,5-dihydroxybiphenyl synthase-like [Prunus avium]	Prunus avium	Rosaceae	Rosales	Magnoliopsida	Viridiplantae
XP_003634057.1	PREDICTED: stilbene synthase 3 [Vitis vinifera]	Vitis vinifera	Vitaceae	Vitales	Magnoliopsida	Viridiplantae
XP_023753474.1	chalcone synthase 3-like [Lactuca sativa]	Lactuca sativa	Asteraceae	Asterales	Magnoliopsida	Viridiplantae
XP_009390182.1	PREDICTED: curcumin synthase 2 [Musa acuminata subsp. malaccensis]	Musa acuminata subsp. malaccensis	Musaceae	Zingiberales	Magnoliopsida	Viridiplantae
XP_024027307.1	chalcone synthase 2 [Morus notabilis]	Morus notabilis	Moraceae	Rosales	Magnoliopsida	Viridiplantae
XP_020257203.1	octaketide synthase 3-like [Asparagus officinalis]	Asparagus officinalis	Asparagaceae	Asparagales	Magnoliopsida	Viridiplantae
XP_016551357.1	PREDICTED: chalcone synthase J-like [Capsicum annuum]	Capsicum annuum	Solanaceae	Solanales	Magnoliopsida	Viridiplantae
XP_031503392.1	chalcone synthase 4-like [Nymphaea colorata]	Nymphaea colorata	Nymphaeaceae	Nymphaeales	Magnoliopsida	Viridiplantae
XP_010314857.1	chalcone synthase J-like [Solanum lycopersicum]	Solanum lycopersicum	Solanaceae	Solanales	Magnoliopsida	Viridiplantae
XP_002269451.1	PREDICTED: chalcone synthase [Vitis vinifera]	Vitis vinifera	Vitaceae	Vitales	Magnoliopsida	Viridiplantae
XP_034711890.1	stilbene synthase 3-like [Vitis riparia]	Vitis riparia	Vitaceae	Vitales	Magnoliopsida	Viridiplantae
XP_015893447.1	chalcone synthase 1-like [Ziziphus jujuba]	Ziziphus jujuba	Rhamnaceae	Rosales	Magnoliopsida	Viridiplantae
XP_020572026.1	bibenzyl synthase [Phalaenopsis equestris]	Phalaenopsis equestris	Orchidaceae	Asparagales	Magnoliopsida	Viridiplantae
XP_020704098.1	bibenzyl synthase [Dendrobium catenatum]	Dendrobium catenatum	Orchidaceae	Asparagales	Magnoliopsida	Viridiplantae
XP_034921587.1	chalcone synthase-like [Populus alba]	Populus alba	Salicaceae	Malpighiales	Magnoliopsida	Viridiplantae
XP_031486525.1	chalcone synthase-like [Nymphaea colorata]	Nymphaea colorata	Nymphaeaceae	Nymphaeales	Magnoliopsida	Viridiplantae
XP_021845192.1	chalcone synthase-like isoform X1 [Spinacia oleracea]	Spinacia oleracea	Chenopodiaceae	Caryophyllales	Magnoliopsida	Viridiplantae
XP_011458833.1	PREDICTED: 4-hydroxycoumarin synthase 1-like [Fragaria vesca subsp. vesca]	Fragaria vesca subsp. vesca	Rosaceae	Rosales	Magnoliopsida	Viridiplantae
XP_027930977.1	chalcone synthase-like [Vigna unguiculata]	Vigna unguiculata	Fabaceae	Fabales	Magnoliopsida	Viridiplantae
XP_019195502.1	PREDICTED: chalcone synthase A [Ipomoea nil]	Ipomoea nil	Convolvulaceae	Solanales	Magnoliopsida	Viridiplantae
XP_020572030.1	bibenzyl synthase-like [Phalaenopsis equestris]	Phalaenopsis equestris	Orchidaceae	Asparagales	Magnoliopsida	Viridiplantae
XP_031116940.1	chalcone synthase A [Ipomoea triloba]	Ipomoea triloba	Convolvulaceae	Solanales	Magnoliopsida	Viridiplantae
XP_020572025.1	bibenzyl synthase-like [Phalaenopsis equestris]	Phalaenopsis equestris	Orchidaceae	Asparagales	Magnoliopsida	Viridiplantae
XP_024020301.1	chalcone synthase 2 [Morus notabilis]	Morus notabilis	Moraceae	Rosales	Magnoliopsida	Viridiplantae
XP_021845193.1	chalcone synthase-like isoform X2 [Spinacia oleracea]	Spinacia oleracea	Chenopodiaceae	Caryophyllales	Magnoliopsida	Viridiplantae
XP_024025021.1	chalcone synthase 2 [Morus notabilis]	Morus notabilis	Moraceae	Rosales	Magnoliopsida	Viridiplantae
XP_024020300.1	chalcone synthase 2 [Morus notabilis]	Morus notabilis	Moraceae	Rosales	Magnoliopsida	Viridiplantae
XP_031256589.1	chalcone synthase J-like [Pistacia vera]	Pistacia vera	Anacardiaceae	Sapindales	Magnoliopsida	Viridiplantae
XP_006367319.1	PREDICTED: chalcone synthase J-like [Solanum tuberosum]	Solanum tuberosum	Solanaceae	Solanales	Magnoliopsida	Viridiplantae
XP_025692412.1	stilbene synthase 1, partial [Arachis hypogaea]	Arachis hypogaea	Fabaceae	Fabales	Magnoliopsida	Viridiplantae
XP_024020302.1	chalcone synthase 2 [Morus notabilis]	Morus notabilis	Moraceae	Rosales	Magnoliopsida	Viridiplantae
XP_020690099.2	bibenzyl synthase-like [Dendrobium catenatum]	Dendrobium catenatum	Orchidaceae	Asparagales	Magnoliopsida	Viridiplantae
XP_002265991.1	PREDICTED: chalcone synthase [Vitis vinifera]	Vitis vinifera	Vitaceae	Vitales	Magnoliopsida	Viridiplantae
XP_006472906.1	chalcone synthase 2-like [Citrus sinensis]	Citrus sinensis	Rutaceae	Sapindales	Magnoliopsida	Viridiplantae
XP_010112845.2	chalcone synthase [Morus notabilis]	Morus notabilis	Moraceae	Rosales	Magnoliopsida	Viridiplantae
XP_019195498.1	PREDICTED: chalcone synthase B isoform X1 [Ipomoea nil]	Ipomoea nil	Convolvulaceae	Solanales	Magnoliopsida	Viridiplantae
XP_006837977.1	chalcone synthase 1 [Amborella trichopoda]	Amborella trichopoda	Amborellaceae	Amborellales	Magnoliopsida	Viridiplantae
XP_019195501.1	PREDICTED: chalcone synthase A isoform X3 [Ipomoea nil]	Ipomoea nil	Convolvulaceae	Solanales	Magnoliopsida	Viridiplantae
XP_019195500.1	PREDICTED: chalcone synthase B isoform X2 [Ipomoea nil]	Ipomoea nil	Convolvulaceae	Solanales	Magnoliopsida	Viridiplantae
XP_031248792.1	polyketide synthase 5-like [Pistacia vera]	Pistacia vera	Anacardiaceae	Sapindales	Magnoliopsida	Viridiplantae
XP_024020303.1	chalcone synthase 2 isoform X1 [Morus notabilis]	Morus notabilis	Moraceae	Rosales	Magnoliopsida	Viridiplantae
XP_006472904.1	chalcone synthase 2-like [Citrus sinensis]	Citrus sinensis	Rutaceae	Sapindales	Magnoliopsida	Viridiplantae
XP_031503390.1	chalcone synthase 6-4-like [Nymphaea colorata]	Nymphaea colorata	Nymphaeaceae	Nymphaeales	Magnoliopsida	Viridiplantae
XP_024025020.1	chalcone synthase 2 [Morus notabilis]	Morus notabilis	Moraceae	Rosales	Magnoliopsida	Viridiplantae
XP_018679186.1	PREDICTED: chalcone synthase 6-4-like [Musa acuminata subsp. malaccensis]	Musa acuminata subsp. malaccensis	Musaceae	Zingiberales	Magnoliopsida	Viridiplantae
XP_006434354.1	chalcone synthase 2 [Citrus clementina]	Citrus clementina	Rutaceae	Sapindales	Magnoliopsida	Viridiplantae
XP_031502148.1	chalcone synthase 6-4-like [Nymphaea colorata]	Nymphaea colorata	Nymphaeaceae	Nymphaeales	Magnoliopsida	Viridiplantae
XP_020690097.1	bibenzyl synthase-like [Dendrobium catenatum]	Dendrobium catenatum	Orchidaceae	Asparagales	Magnoliopsida	Viridiplantae
XP_031275874.1	chalcone synthase 2-like [Pistacia vera]	Pistacia vera	Anacardiaceae	Sapindales	Magnoliopsida	Viridiplantae
XP_031110957.1	chalcone synthase B-like [Ipomoea triloba]	Ipomoea triloba	Convolvulaceae	Solanales	Magnoliopsida	Viridiplantae
XP_009380373.1	PREDICTED: phenylpropanoylacetyl-CoA synthase-like [Musa acuminata subsp. malaccensis]	Musa acuminata subsp. malaccensis	Musaceae	Zingiberales	Magnoliopsida	Viridiplantae
XP_006423719.1	chalcone synthase 2 [Citrus clementina]	Citrus clementina	Rutaceae	Sapindales	Magnoliopsida	Viridiplantae
XP_024020298.1	chalcone synthase 2-like [Morus notabilis]	Morus notabilis	Moraceae	Rosales	Magnoliopsida	Viridiplantae
XP_031115224.1	chalcone synthase B [Ipomoea triloba]	Ipomoea triloba	Convolvulaceae	Solanales	Magnoliopsida	Viridiplantae
XP_006487477.1	chalcone synthase 2-like [Citrus sinensis]	Citrus sinensis	Rutaceae	Sapindales	Magnoliopsida	Viridiplantae
XP_008227360.1	PREDICTED: 3,5-dihydroxybiphenyl synthase-like [Prunus mume]	Prunus mume	Rosaceae	Rosales	Magnoliopsida	Viridiplantae
XP_031281202.1	chalcone synthase J-like [Pistacia vera]	Pistacia vera	Anacardiaceae	Sapindales	Magnoliopsida	Viridiplantae
XP_031371379.1	chalcone synthase 3-like [Punica granatum]	Punica granatum	Lythraceae	Myrtales	Magnoliopsida	Viridiplantae
XP_010670606.1	PREDICTED: chalcone synthase 2-like [Beta vulgaris subsp. vulgaris]	Beta vulgaris subsp. vulgaris	Chenopodiaceae	Caryophyllales	Magnoliopsida	Viridiplantae
XP_004292734.1	PREDICTED: 4-hydroxycoumarin synthase 1-like [Fragaria vesca subsp. vesca]	Fragaria vesca subsp. vesca	Rosaceae	Rosales	Magnoliopsida	Viridiplantae
XP_011071612.1	chalcone synthase J-like [Sesamum indicum]	Sesamum indicum	Pedaliaceae	Lamiales	Magnoliopsida	Viridiplantae
XP_006434306.1	chalcone synthase [Citrus clementina]	Citrus clementina	Rutaceae	Sapindales	Magnoliopsida	Viridiplantae
XP_010670607.1	PREDICTED: chalcone synthase 2-like [Beta vulgaris subsp. vulgaris]	Beta vulgaris subsp. vulgaris	Chenopodiaceae	Caryophyllales	Magnoliopsida	Viridiplantae
XP_006473029.1	chalcone synthase-like [Citrus sinensis]	Citrus sinensis	Rutaceae	Sapindales	Magnoliopsida	Viridiplantae
XP_007213889.1	3,5-dihydroxybiphenyl synthase [Prunus persica]	Prunus persica	Rosaceae	Rosales	Magnoliopsida	Viridiplantae
XP_034211816.1	3,5-dihydroxybiphenyl synthase-like [Prunus dulcis]	Prunus dulcis	Rosaceae	Rosales	Magnoliopsida	Viridiplantae
XP_002965086.1	chalcone synthase [Selaginella moellendorffii]	Selaginella moellendorffii	Selaginellaceae	Selaginellales	Lycopodiopsida	Viridiplantae
XP_002299197.3	chalcone synthase [Populus trichocarpa]	Populus trichocarpa	Salicaceae	Malpighiales	Magnoliopsida	Viridiplantae
XP_038700257.1	chalcone synthase-like [Tripterygium wilfordii]	Tripterygium wilfordii	Celastraceae	Celastrales	Magnoliopsida	Viridiplantae
XP_017980892.1	PREDICTED: chalcone synthase [Theobroma cacao]	Theobroma cacao	Malvaceae	Malvales	Magnoliopsida	Viridiplantae
XP_002965309.1	chalcone synthase 6-4 [Selaginella moellendorffii]	Selaginella moellendorffii	Selaginellaceae	Selaginellales	Lycopodiopsida	Viridiplantae
XP_021860430.1	chalcone synthase 3-like [Spinacia oleracea]	Spinacia oleracea	Chenopodiaceae	Caryophyllales	Magnoliopsida	Viridiplantae
XP_031263011.1	chalcone synthase-like [Pistacia vera]	Pistacia vera	Anacardiaceae	Sapindales	Magnoliopsida	Viridiplantae
XP_021759576.1	chalcone synthase-like [Chenopodium quinoa]	Chenopodium quinoa	Chenopodiaceae	Caryophyllales	Magnoliopsida	Viridiplantae
XP_021282102.1	chalcone synthase-like [Herrania umbratica]	Herrania umbratica	Malvaceae	Malvales	Magnoliopsida	Viridiplantae
XP_021758243.1	chalcone synthase 2-like [Chenopodium quinoa]	Chenopodium quinoa	Chenopodiaceae	Caryophyllales	Magnoliopsida	Viridiplantae
XP_024025022.1	chalcone synthase 2 [Morus notabilis]	Morus notabilis	Moraceae	Rosales	Magnoliopsida	Viridiplantae
XP_006487516.1	chalcone synthase-like [Citrus sinensis]	Citrus sinensis	Rutaceae	Sapindales	Magnoliopsida	Viridiplantae
XP_024025019.1	chalcone synthase 2 [Morus notabilis]	Morus notabilis	Moraceae	Rosales	Magnoliopsida	Viridiplantae
XP_009388830.1	PREDICTED: phenylpropanoylacetyl-CoA synthase [Musa acuminata subsp. malaccensis]	Musa acuminata subsp. malaccensis	Musaceae	Zingiberales	Magnoliopsida	Viridiplantae
XP_016698389.1	PREDICTED: chalcone synthase-like [Gossypium hirsutum]	Gossypium hirsutum	Malvaceae	Malvales	Magnoliopsida	Viridiplantae
XP_031502147.1	chalcone synthase 6-4-like [Nymphaea colorata]	Nymphaea colorata	Nymphaeaceae	Nymphaeales	Magnoliopsida	Viridiplantae
XP_017640554.1	PREDICTED: chalcone synthase-like [Gossypium arboreum]	Gossypium arboreum	Malvaceae	Malvales	Magnoliopsida	Viridiplantae
XP_021747253.1	chalcone synthase 3-like [Chenopodium quinoa]	Chenopodium quinoa	Chenopodiaceae	Caryophyllales	Magnoliopsida	Viridiplantae
XP_031248782.1	chalcone synthase J-like [Pistacia vera]	Pistacia vera	Anacardiaceae	Sapindales	Magnoliopsida	Viridiplantae
XP_024025578.1	chalcone synthase 2 [Morus notabilis]	Morus notabilis	Moraceae	Rosales	Magnoliopsida	Viridiplantae
XP_002977158.1	chalcone synthase 6-4 [Selaginella moellendorffii]	Selaginella moellendorffii	Selaginellaceae	Selaginellales	Lycopodiopsida	Viridiplantae
XP_009390970.1	PREDICTED: phenylpropanoylacetyl-CoA synthase-like [Musa acuminata subsp. malaccensis]	Musa acuminata subsp. malaccensis	Musaceae	Zingiberales	Magnoliopsida	Viridiplantae
NP_001314028.1	chalcone synthase 2-like [Gossypium hirsutum]	Gossypium hirsutum	Malvaceae	Malvales	Magnoliopsida	Viridiplantae
XP_006423724.1	chalcone synthase [Citrus clementina]	Citrus clementina	Rutaceae	Sapindales	Magnoliopsida	Viridiplantae
XP_021722737.1	chalcone synthase 3-like [Chenopodium quinoa]	Chenopodium quinoa	Chenopodiaceae	Caryophyllales	Magnoliopsida	Viridiplantae
XP_007028655.2	PREDICTED: chalcone synthase [Theobroma cacao]	Theobroma cacao	Malvaceae	Malvales	Magnoliopsida	Viridiplantae
XP_020704102.1	bibenzyl synthase-like [Dendrobium catenatum]	Dendrobium catenatum	Orchidaceae	Asparagales	Magnoliopsida	Viridiplantae
XP_021281858.1	chalcone synthase-like [Herrania umbratica]	Herrania umbratica	Malvaceae	Malvales	Magnoliopsida	Viridiplantae
XP_009380375.1	PREDICTED: curcumin synthase 2-like [Musa acuminata subsp. malaccensis]	Musa acuminata subsp. malaccensis	Musaceae	Zingiberales	Magnoliopsida	Viridiplantae
XP_021738077.1	chalcone synthase 3-like [Chenopodium quinoa]	Chenopodium quinoa	Chenopodiaceae	Caryophyllales	Magnoliopsida	Viridiplantae
XP_021747267.1	chalcone synthase 3-like [Chenopodium quinoa]	Chenopodium quinoa	Chenopodiaceae	Caryophyllales	Magnoliopsida	Viridiplantae
XP_011000585.1	PREDICTED: chalcone synthase-like [Populus euphratica]	Populus euphratica	Salicaceae	Malpighiales	Magnoliopsida	Viridiplantae
NP_001315967.1	3,5-dihydroxybiphenyl synthase [Malus domestica]	Malus domestica	Rosaceae	Rosales	Magnoliopsida	Viridiplantae
XP_009355819.1	PREDICTED: 3,5-dihydroxybiphenyl synthase [Pyrus x bretschneideri]	Pyrus x bretschneideri	Rosaceae	Rosales	Magnoliopsida	Viridiplantae
XP_021860720.1	chalcone synthase 3-like [Spinacia oleracea]	Spinacia oleracea	Chenopodiaceae	Caryophyllales	Magnoliopsida	Viridiplantae
XP_031384942.1	chalcone synthase 1-like [Punica granatum]	Punica granatum	Lythraceae	Myrtales	Magnoliopsida	Viridiplantae
XP_002962175.1	chalcone synthase [Selaginella moellendorffii]	Selaginella moellendorffii	Selaginellaceae	Selaginellales	Lycopodiopsida	Viridiplantae
NP_001315962.1	4-hydroxycoumarin synthase 1 [Malus domestica]	Malus domestica	Rosaceae	Rosales	Magnoliopsida	Viridiplantae
XP_020417004.1	3,5-dihydroxybiphenyl synthase-like [Prunus persica]	Prunus persica	Rosaceae	Rosales	Magnoliopsida	Viridiplantae
XP_008354921.2	4-hydroxycoumarin synthase 1 [Malus domestica]	Malus domestica	Rosaceae	Rosales	Magnoliopsida	Viridiplantae
XP_021724668.1	chalcone synthase 3-like [Chenopodium quinoa]	Chenopodium quinoa	Chenopodiaceae	Caryophyllales	Magnoliopsida	Viridiplantae
XP_028956967.1	4-hydroxycoumarin synthase 1-like [Malus domestica]	Malus domestica	Rosaceae	Rosales	Magnoliopsida	Viridiplantae
XP_031371633.1	chalcone synthase-like [Punica granatum]	Punica granatum	Lythraceae	Myrtales	Magnoliopsida	Viridiplantae
XP_021282097.1	chalcone synthase-like [Herrania umbratica]	Herrania umbratica	Malvaceae	Malvales	Magnoliopsida	Viridiplantae
NP_001315968.1	4-hydroxycoumarin synthase 2 [Malus domestica]	Malus domestica	Rosaceae	Rosales	Magnoliopsida	Viridiplantae
XP_018502886.1	PREDICTED: 4-hydroxycoumarin synthase 1 isoform X1 [Pyrus x bretschneideri]	Pyrus x bretschneideri	Rosaceae	Rosales	Magnoliopsida	Viridiplantae
XP_009355818.1	PREDICTED: 4-hydroxycoumarin synthase 2 [Pyrus x bretschneideri]	Pyrus x bretschneideri	Rosaceae	Rosales	Magnoliopsida	Viridiplantae
XP_009354027.1	PREDICTED: 4-hydroxycoumarin synthase 1-like [Pyrus x bretschneideri]	Pyrus x bretschneideri	Rosaceae	Rosales	Magnoliopsida	Viridiplantae
XP_030545256.1	chalcone synthase-like [Rhodamnia argentea]	Rhodamnia argentea	Myrtaceae	Myrtales	Magnoliopsida	Viridiplantae
XP_031250285.1	chalcone synthase-like [Pistacia vera]	Pistacia vera	Anacardiaceae	Sapindales	Magnoliopsida	Viridiplantae
XP_009380377.1	PREDICTED: curcumin synthase 3-like [Musa acuminata subsp. malaccensis]	Musa acuminata subsp. malaccensis	Musaceae	Zingiberales	Magnoliopsida	Viridiplantae
XP_021735392.1	chalcone synthase 2-like [Chenopodium quinoa]	Chenopodium quinoa	Chenopodiaceae	Caryophyllales	Magnoliopsida	Viridiplantae
XP_019195503.1	PREDICTED: chalcone synthase A-like [Ipomoea nil]	Ipomoea nil	Convolvulaceae	Solanales	Magnoliopsida	Viridiplantae
XP_030931005.1	chalcone synthase 6-4-like [Quercus lobata]	Quercus lobata	Fagaceae	Fagales	Magnoliopsida	Viridiplantae
XP_016677953.1	PREDICTED: chalcone synthase-like [Gossypium hirsutum]	Gossypium hirsutum	Malvaceae	Malvales	Magnoliopsida	Viridiplantae
XP_008392838.2	4-hydroxycoumarin synthase 1 [Malus domestica]	Malus domestica	Rosaceae	Rosales	Magnoliopsida	Viridiplantae
XP_009355824.1	PREDICTED: 4-hydroxycoumarin synthase 1 isoform X2 [Pyrus x bretschneideri]	Pyrus x bretschneideri	Rosaceae	Rosales	Magnoliopsida	Viridiplantae
XP_009355823.1	PREDICTED: 3,5-dihydroxybiphenyl synthase-like [Pyrus x bretschneideri]	Pyrus x bretschneideri	Rosaceae	Rosales	Magnoliopsida	Viridiplantae
XP_009380376.1	PREDICTED: curcumin synthase 3-like [Musa acuminata subsp. malaccensis]	Musa acuminata subsp. malaccensis	Musaceae	Zingiberales	Magnoliopsida	Viridiplantae
XP_009355821.1	PREDICTED: 4-hydroxycoumarin synthase 1-like [Pyrus x bretschneideri]	Pyrus x bretschneideri	Rosaceae	Rosales	Magnoliopsida	Viridiplantae
XP_009355820.1	PREDICTED: 3,5-dihydroxybiphenyl synthase-like [Pyrus x bretschneideri]	Pyrus x bretschneideri	Rosaceae	Rosales	Magnoliopsida	Viridiplantae
XP_024400519.1	chalcone synthase-like [Physcomitrium patens]	Physcomitrium patens	Funariaceae	Funariales	Bryopsida	Viridiplantae
XP_021983612.1	chalcone synthase 3 isoform X3 [Helianthus annuus]	Helianthus annuus	Asteraceae	Asterales	Magnoliopsida	Viridiplantae
XP_016699952.1	PREDICTED: chalcone synthase-like [Gossypium hirsutum]	Gossypium hirsutum	Malvaceae	Malvales	Magnoliopsida	Viridiplantae
XP_024364531.1	chalcone synthase-like [Physcomitrium patens]	Physcomitrium patens	Funariaceae	Funariales	Bryopsida	Viridiplantae
XP_009402199.1	PREDICTED: curcumin synthase 2-like [Musa acuminata subsp. malaccensis]	Musa acuminata subsp. malaccensis	Musaceae	Zingiberales	Magnoliopsida	Viridiplantae
XP_024358599.1	chalcone synthase-like [Physcomitrium patens]	Physcomitrium patens	Funariaceae	Funariales	Bryopsida	Viridiplantae
XP_009354028.1	PREDICTED: 3,5-dihydroxybiphenyl synthase-like [Pyrus x bretschneideri]	Pyrus x bretschneideri	Rosaceae	Rosales	Magnoliopsida	Viridiplantae
XP_024368518.1	chalcone synthase-like [Physcomitrium patens]	Physcomitrium patens	Funariaceae	Funariales	Bryopsida	Viridiplantae
XP_024359358.1	chalcone synthase-like [Physcomitrium patens]	Physcomitrium patens	Funariaceae	Funariales	Bryopsida	Viridiplantae
XP_006423718.1	chalcone synthase [Citrus clementina]	Citrus clementina	Rutaceae	Sapindales	Magnoliopsida	Viridiplantae
XP_021724666.1	chalcone synthase 3-like [Chenopodium quinoa]	Chenopodium quinoa	Chenopodiaceae	Caryophyllales	Magnoliopsida	Viridiplantae
XP_030534133.1	chalcone synthase 3-like [Rhodamnia argentea]	Rhodamnia argentea	Myrtaceae	Myrtales	Magnoliopsida	Viridiplantae
XP_006487476.1	chalcone synthase 2-like [Citrus sinensis]	Citrus sinensis	Rutaceae	Sapindales	Magnoliopsida	Viridiplantae
XP_024388243.1	chalcone synthase-like [Physcomitrium patens]	Physcomitrium patens	Funariaceae	Funariales	Bryopsida	Viridiplantae
XP_024368521.1	chalcone synthase-like [Physcomitrium patens]	Physcomitrium patens	Funariaceae	Funariales	Bryopsida	Viridiplantae
XP_021735394.1	chalcone synthase 3-like [Chenopodium quinoa]	Chenopodium quinoa	Chenopodiaceae	Caryophyllales	Magnoliopsida	Viridiplantae
XP_009380378.1	PREDICTED: curcumin synthase 3-like [Musa acuminata subsp. malaccensis]	Musa acuminata subsp. malaccensis	Musaceae	Zingiberales	Magnoliopsida	Viridiplantae
XP_030465007.1	chalcone synthase-like [Syzygium oleosum]	Syzygium oleosum	Myrtaceae	Myrtales	Magnoliopsida	Viridiplantae
XP_021735391.1	chalcone synthase 3-like [Chenopodium quinoa]	Chenopodium quinoa	Chenopodiaceae	Caryophyllales	Magnoliopsida	Viridiplantae
XP_015934538.1	chalcone synthase-like [Arachis duranensis]	Arachis duranensis	Fabaceae	Fabales	Magnoliopsida	Viridiplantae
XP_021735389.1	chalcone synthase 3-like [Chenopodium quinoa]	Chenopodium quinoa	Chenopodiaceae	Caryophyllales	Magnoliopsida	Viridiplantae
XP_025612870.1	chalcone synthase [Arachis hypogaea]	Arachis hypogaea	Fabaceae	Fabales	Magnoliopsida	Viridiplantae
XP_020591420.1	bibenzyl synthase-like [Phalaenopsis equestris]	Phalaenopsis equestris	Orchidaceae	Asparagales	Magnoliopsida	Viridiplantae
XP_002520289.1	chalcone synthase [Ricinus communis]	Ricinus communis	Euphorbiaceae	Malpighiales	Magnoliopsida	Viridiplantae
XP_016165179.1	chalcone synthase-like [Arachis ipaensis]	Arachis ipaensis	Fabaceae	Fabales	Magnoliopsida	Viridiplantae
XP_010920893.1	chalcone synthase 3-like [Elaeis guineensis]	Elaeis guineensis	Arecaceae	Arecales	Magnoliopsida	Viridiplantae
XP_015934537.1	chalcone synthase-like [Arachis duranensis]	Arachis duranensis	Fabaceae	Fabales	Magnoliopsida	Viridiplantae
XP_020962009.1	chalcone synthase-like [Arachis ipaensis]	Arachis ipaensis	Fabaceae	Fabales	Magnoliopsida	Viridiplantae
XP_022766660.1	chalcone synthase-like [Durio zibethinus]	Durio zibethinus	Malvaceae	Malvales	Magnoliopsida	Viridiplantae
XP_025665205.1	chalcone synthase-like [Arachis hypogaea]	Arachis hypogaea	Fabaceae	Fabales	Magnoliopsida	Viridiplantae
XP_022141572.1	chalcone synthase-like [Momordica charantia]	Momordica charantia	Cucurbitaceae	Cucurbitales	Magnoliopsida	Viridiplantae
NP_001304378.2	chalcone synthase [Glycine max]	Glycine max	Fabaceae	Fabales	Magnoliopsida	Viridiplantae
XP_025803703.1	bisdemethoxycurcumin synthase-like [Panicum hallii]	Panicum hallii	Poaceae	Poales	Magnoliopsida	Viridiplantae
XP_030535022.1	chalcone synthase-like [Rhodamnia argentea]	Rhodamnia argentea	Myrtaceae	Myrtales	Magnoliopsida	Viridiplantae
XP_025801684.1	bisdemethoxycurcumin synthase-like [Panicum hallii]	Panicum hallii	Poaceae	Poales	Magnoliopsida	Viridiplantae
XP_025803825.1	bisdemethoxycurcumin synthase-like [Panicum hallii]	Panicum hallii	Poaceae	Poales	Magnoliopsida	Viridiplantae
XP_002454000.1	bisdemethoxycurcumin synthase [Sorghum bicolor]	Sorghum bicolor	Poaceae	Poales	Magnoliopsida	Viridiplantae
XP_002452260.1	bisdemethoxycurcumin synthase [Sorghum bicolor]	Sorghum bicolor	Poaceae	Poales	Magnoliopsida	Viridiplantae
XP_002462897.1	bisdemethoxycurcumin synthase [Sorghum bicolor]	Sorghum bicolor	Poaceae	Poales	Magnoliopsida	Viridiplantae
XP_030541114.1	chalcone synthase 3-like [Rhodamnia argentea]	Rhodamnia argentea	Myrtaceae	Myrtales	Magnoliopsida	Viridiplantae
NP_001140848.1	uncharacterized protein LOC100272924 [Zea mays]	Zea mays	Poaceae	Poales	Magnoliopsida	Viridiplantae
XP_002462896.1	bisdemethoxycurcumin synthase [Sorghum bicolor]	Sorghum bicolor	Poaceae	Poales	Magnoliopsida	Viridiplantae
XP_025797198.1	bisdemethoxycurcumin synthase-like isoform X1 [Panicum hallii]	Panicum hallii	Poaceae	Poales	Magnoliopsida	Viridiplantae
XP_020170080.1	bisdemethoxycurcumin synthase-like [Aegilops tauschii subsp. tauschii]	Aegilops tauschii subsp. tauschii	Poaceae	Poales	Magnoliopsida	Viridiplantae
XP_037454829.1	bisdemethoxycurcumin synthase-like [Triticum dicoccoides]	Triticum dicoccoides	Poaceae	Poales	Magnoliopsida	Viridiplantae
XP_002441839.1	chalcone synthase 1 [Sorghum bicolor]	Sorghum bicolor	Poaceae	Poales	Magnoliopsida	Viridiplantae
XP_002462898.1	bisdemethoxycurcumin synthase [Sorghum bicolor]	Sorghum bicolor	Poaceae	Poales	Magnoliopsida	Viridiplantae
XP_037431436.1	bisdemethoxycurcumin synthase-like [Triticum dicoccoides]	Triticum dicoccoides	Poaceae	Poales	Magnoliopsida	Viridiplantae
XP_024370350.1	chalcone synthase-like [Physcomitrium patens]	Physcomitrium patens	Funariaceae	Funariales	Bryopsida	Viridiplantae
XP_022680209.1	bisdemethoxycurcumin synthase [Setaria italica]	Setaria italica	Poaceae	Poales	Magnoliopsida	Viridiplantae
XP_034581463.1	bisdemethoxycurcumin synthase-like [Setaria viridis]	Setaria viridis	Poaceae	Poales	Magnoliopsida	Viridiplantae
XP_037431435.1	bisdemethoxycurcumin synthase-like [Triticum dicoccoides]	Triticum dicoccoides	Poaceae	Poales	Magnoliopsida	Viridiplantae
XP_004957781.1	bisdemethoxycurcumin synthase [Setaria italica]	Setaria italica	Poaceae	Poales	Magnoliopsida	Viridiplantae
XP_034579608.1	bisdemethoxycurcumin synthase-like [Setaria viridis]	Setaria viridis	Poaceae	Poales	Magnoliopsida	Viridiplantae
XP_004986320.1	bisdemethoxycurcumin synthase [Setaria italica]	Setaria italica	Poaceae	Poales	Magnoliopsida	Viridiplantae
XP_037445488.1	bisdemethoxycurcumin synthase-like [Triticum dicoccoides]	Triticum dicoccoides	Poaceae	Poales	Magnoliopsida	Viridiplantae
XP_008673925.1	bisdemethoxycurcumin synthase [Zea mays]	Zea mays	Poaceae	Poales	Magnoliopsida	Viridiplantae
XP_018897737.1	PREDICTED: chalcone synthase 4-like [Bemisia tabaci]	Bemisia tabaci	Aleyrodidae	Hemiptera	Insecta	Metazoa
XP_034572625.1	bisdemethoxycurcumin synthase-like [Setaria viridis]	Setaria viridis	Poaceae	Poales	Magnoliopsida	Viridiplantae
XP_037473222.1	bisdemethoxycurcumin synthase-like [Triticum dicoccoides]	Triticum dicoccoides	Poaceae	Poales	Magnoliopsida	Viridiplantae
XP_015613230.1	bisdemethoxycurcumin synthase-like [Oryza sativa Japonica Group]	Oryza sativa Japonica Group	Poaceae	Poales	Magnoliopsida	Viridiplantae
XP_006658586.1	PREDICTED: bisdemethoxycurcumin synthase-like [Oryza brachyantha]	Oryza brachyantha	Poaceae	Poales	Magnoliopsida	Viridiplantae
XP_002449744.1	bisdemethoxycurcumin synthase [Sorghum bicolor]	Sorghum bicolor	Poaceae	Poales	Magnoliopsida	Viridiplantae
XP_037480985.1	bisdemethoxycurcumin synthase-like [Triticum dicoccoides]	Triticum dicoccoides	Poaceae	Poales	Magnoliopsida	Viridiplantae
XP_025797199.1	bisdemethoxycurcumin synthase-like isoform X2 [Panicum hallii]	Panicum hallii	Poaceae	Poales	Magnoliopsida	Viridiplantae
XP_020154451.1	bisdemethoxycurcumin synthase-like [Aegilops tauschii subsp. tauschii]	Aegilops tauschii subsp. tauschii	Poaceae	Poales	Magnoliopsida	Viridiplantae
XP_015646281.1	chalcone synthase 1 [Oryza sativa Japonica Group]	Oryza sativa Japonica Group	Poaceae	Poales	Magnoliopsida	Viridiplantae
XP_008673924.1	bisdemethoxycurcumin synthase [Zea mays]	Zea mays	Poaceae	Poales	Magnoliopsida	Viridiplantae
XP_015613542.1	chalcone synthase 2 [Oryza sativa Japonica Group]	Oryza sativa Japonica Group	Poaceae	Poales	Magnoliopsida	Viridiplantae
XP_037455733.1	chalcone synthase-like isoform X1 [Triticum dicoccoides]	Triticum dicoccoides	Poaceae	Poales	Magnoliopsida	Viridiplantae
XP_008673929.1	bisdemethoxycurcumin synthase [Zea mays]	Zea mays	Poaceae	Poales	Magnoliopsida	Viridiplantae
XP_015646196.1	bisdemethoxycurcumin synthase [Oryza sativa Japonica Group]	Oryza sativa Japonica Group	Poaceae	Poales	Magnoliopsida	Viridiplantae
XP_025876683.1	chalcone synthase 8 [Oryza sativa Japonica Group]	Oryza sativa Japonica Group	Poaceae	Poales	Magnoliopsida	Viridiplantae
XP_015635142.1	chalcone synthase isoform X1 [Oryza sativa Japonica Group]	Oryza sativa Japonica Group	Poaceae	Poales	Magnoliopsida	Viridiplantae
XP_015638862.1	bisdemethoxycurcumin synthase-like [Oryza sativa Japonica Group]	Oryza sativa Japonica Group	Poaceae	Poales	Magnoliopsida	Viridiplantae
XP_008645529.1	bisdemethoxycurcumin synthase [Zea mays]	Zea mays	Poaceae	Poales	Magnoliopsida	Viridiplantae
XP_002450661.1	chalcone synthase isoform X1 [Sorghum bicolor]	Sorghum bicolor	Poaceae	Poales	Magnoliopsida	Viridiplantae
XP_015638835.1	bisdemethoxycurcumin synthase-like [Oryza sativa Japonica Group]	Oryza sativa Japonica Group	Poaceae	Poales	Magnoliopsida	Viridiplantae
XP_015638939.1	bisdemethoxycurcumin synthase-like [Oryza sativa Japonica Group]	Oryza sativa Japonica Group	Poaceae	Poales	Magnoliopsida	Viridiplantae
XP_006662208.1	PREDICTED: bisdemethoxycurcumin synthase-like [Oryza brachyantha]	Oryza brachyantha	Poaceae	Poales	Magnoliopsida	Viridiplantae
XP_010526404.1	PREDICTED: chalcone synthase 1-like [Tarenaya hassleriana]	Tarenaya hassleriana	Cleomaceae	Brassicales	Magnoliopsida	Viridiplantae
XP_015616695.1	chalcone synthase [Oryza sativa Japonica Group]	Oryza sativa Japonica Group	Poaceae	Poales	Magnoliopsida	Viridiplantae
XP_014758417.1	bisdemethoxycurcumin synthase [Brachypodium distachyon]	Brachypodium distachyon	Poaceae	Poales	Magnoliopsida	Viridiplantae
XP_015646364.1	bisdemethoxycurcumin synthase-like [Oryza sativa Japonica Group]	Oryza sativa Japonica Group	Poaceae	Poales	Magnoliopsida	Viridiplantae
XP_037488413.1	bisdemethoxycurcumin synthase-like [Triticum dicoccoides]	Triticum dicoccoides	Poaceae	Poales	Magnoliopsida	Viridiplantae
XP_037427639.1	bisdemethoxycurcumin synthase-like [Triticum dicoccoides]	Triticum dicoccoides	Poaceae	Poales	Magnoliopsida	Viridiplantae
XP_020179787.1	bisdemethoxycurcumin synthase-like, partial [Aegilops tauschii subsp. tauschii]	Aegilops tauschii subsp. tauschii	Poaceae	Poales	Magnoliopsida	Viridiplantae
XP_006661650.1	PREDICTED: bisdemethoxycurcumin synthase-like [Oryza brachyantha]	Oryza brachyantha	Poaceae	Poales	Magnoliopsida	Viridiplantae
XP_037484150.1	bisdemethoxycurcumin synthase-like [Triticum dicoccoides]	Triticum dicoccoides	Poaceae	Poales	Magnoliopsida	Viridiplantae
XP_013461325.1	chalcone synthase [Medicago truncatula]	Medicago truncatula	Fabaceae	Fabales	Magnoliopsida	Viridiplantae
XP_037427536.1	bisdemethoxycurcumin synthase-like [Triticum dicoccoides]	Triticum dicoccoides	Poaceae	Poales	Magnoliopsida	Viridiplantae
XP_037488550.1	bisdemethoxycurcumin synthase-like [Triticum dicoccoides]	Triticum dicoccoides	Poaceae	Poales	Magnoliopsida	Viridiplantae
XP_006662223.1	PREDICTED: bisdemethoxycurcumin synthase-like [Oryza brachyantha]	Oryza brachyantha	Poaceae	Poales	Magnoliopsida	Viridiplantae
XP_025827995.1	bisdemethoxycurcumin synthase-like [Panicum hallii]	Panicum hallii	Poaceae	Poales	Magnoliopsida	Viridiplantae
XP_037431434.1	bisdemethoxycurcumin synthase-like [Triticum dicoccoides]	Triticum dicoccoides	Poaceae	Poales	Magnoliopsida	Viridiplantae
XP_037433826.1	bisdemethoxycurcumin synthase-like [Triticum dicoccoides]	Triticum dicoccoides	Poaceae	Poales	Magnoliopsida	Viridiplantae
XP_015646172.1	bisdemethoxycurcumin synthase-like [Oryza sativa Japonica Group]	Oryza sativa Japonica Group	Poaceae	Poales	Magnoliopsida	Viridiplantae
XP_025799643.1	bisdemethoxycurcumin synthase-like [Panicum hallii]	Panicum hallii	Poaceae	Poales	Magnoliopsida	Viridiplantae
XP_006661672.1	PREDICTED: bisdemethoxycurcumin synthase-like [Oryza brachyantha]	Oryza brachyantha	Poaceae	Poales	Magnoliopsida	Viridiplantae
XP_003561033.1	bisdemethoxycurcumin synthase [Brachypodium distachyon]	Brachypodium distachyon	Poaceae	Poales	Magnoliopsida	Viridiplantae
XP_037481963.1	bisdemethoxycurcumin synthase-like [Triticum dicoccoides]	Triticum dicoccoides	Poaceae	Poales	Magnoliopsida	Viridiplantae
XP_006663491.1	PREDICTED: bisdemethoxycurcumin synthase-like [Oryza brachyantha]	Oryza brachyantha	Poaceae	Poales	Magnoliopsida	Viridiplantae
XP_037424523.1	bisdemethoxycurcumin synthase-like [Triticum dicoccoides]	Triticum dicoccoides	Poaceae	Poales	Magnoliopsida	Viridiplantae
XP_002450684.2	chalcone synthase 1 [Sorghum bicolor]	Sorghum bicolor	Poaceae	Poales	Magnoliopsida	Viridiplantae
XP_034568657.1	chalcone synthase 2-like [Setaria viridis]	Setaria viridis	Poaceae	Poales	Magnoliopsida	Viridiplantae
XP_006662153.1	PREDICTED: bisdemethoxycurcumin synthase-like [Oryza brachyantha]	Oryza brachyantha	Poaceae	Poales	Magnoliopsida	Viridiplantae
XP_014661159.1	chalcone synthase 2 [Setaria italica]	Setaria italica	Poaceae	Poales	Magnoliopsida	Viridiplantae
XP_025828174.1	bisdemethoxycurcumin synthase-like isoform X2 [Panicum hallii]	Panicum hallii	Poaceae	Poales	Magnoliopsida	Viridiplantae
XP_002449614.1	bisdemethoxycurcumin synthase [Sorghum bicolor]	Sorghum bicolor	Poaceae	Poales	Magnoliopsida	Viridiplantae
XP_020154453.1	bisdemethoxycurcumin synthase-like [Aegilops tauschii subsp. tauschii]	Aegilops tauschii subsp. tauschii	Poaceae	Poales	Magnoliopsida	Viridiplantae
XP_002449610.1	bisdemethoxycurcumin synthase [Sorghum bicolor]	Sorghum bicolor	Poaceae	Poales	Magnoliopsida	Viridiplantae
XP_015616270.1	bisdemethoxycurcumin synthase-like [Oryza sativa Japonica Group]	Oryza sativa Japonica Group	Poaceae	Poales	Magnoliopsida	Viridiplantae
XP_015645417.1	bisdemethoxycurcumin synthase-like [Oryza sativa Japonica Group]	Oryza sativa Japonica Group	Poaceae	Poales	Magnoliopsida	Viridiplantae
XP_037481869.1	bisdemethoxycurcumin synthase-like [Triticum dicoccoides]	Triticum dicoccoides	Poaceae	Poales	Magnoliopsida	Viridiplantae
XP_003563005.1	bisdemethoxycurcumin synthase [Brachypodium distachyon]	Brachypodium distachyon	Poaceae	Poales	Magnoliopsida	Viridiplantae
XP_037488412.1	bisdemethoxycurcumin synthase-like [Triticum dicoccoides]	Triticum dicoccoides	Poaceae	Poales	Magnoliopsida	Viridiplantae
XP_002982357.2	chalcone synthase 1B [Selaginella moellendorffii]	Selaginella moellendorffii	Selaginellaceae	Selaginellales	Lycopodiopsida	Viridiplantae
XP_037488411.1	bisdemethoxycurcumin synthase-like [Triticum dicoccoides]	Triticum dicoccoides	Poaceae	Poales	Magnoliopsida	Viridiplantae
XP_037471566.1	bisdemethoxycurcumin synthase-like [Triticum dicoccoides]	Triticum dicoccoides	Poaceae	Poales	Magnoliopsida	Viridiplantae
XP_037424931.1	bisdemethoxycurcumin synthase-like [Triticum dicoccoides]	Triticum dicoccoides	Poaceae	Poales	Magnoliopsida	Viridiplantae
XP_034569290.1	bisdemethoxycurcumin synthase-like [Setaria viridis]	Setaria viridis	Poaceae	Poales	Magnoliopsida	Viridiplantae
XP_004979390.1	bisdemethoxycurcumin synthase [Setaria italica]	Setaria italica	Poaceae	Poales	Magnoliopsida	Viridiplantae
XP_025828124.1	bisdemethoxycurcumin synthase-like [Panicum hallii]	Panicum hallii	Poaceae	Poales	Magnoliopsida	Viridiplantae
XP_034569091.1	bisdemethoxycurcumin synthase-like [Setaria viridis]	Setaria viridis	Poaceae	Poales	Magnoliopsida	Viridiplantae
XP_020185387.1	bisdemethoxycurcumin synthase-like [Aegilops tauschii subsp. tauschii]	Aegilops tauschii subsp. tauschii	Poaceae	Poales	Magnoliopsida	Viridiplantae
XP_037480957.1	bisdemethoxycurcumin synthase-like [Triticum dicoccoides]	Triticum dicoccoides	Poaceae	Poales	Magnoliopsida	Viridiplantae
XP_037481008.1	bisdemethoxycurcumin synthase-like [Triticum dicoccoides]	Triticum dicoccoides	Poaceae	Poales	Magnoliopsida	Viridiplantae
XP_037424933.1	bisdemethoxycurcumin synthase-like [Triticum dicoccoides]	Triticum dicoccoides	Poaceae	Poales	Magnoliopsida	Viridiplantae
XP_004979389.1	bisdemethoxycurcumin synthase [Setaria italica]	Setaria italica	Poaceae	Poales	Magnoliopsida	Viridiplantae
XP_004955389.1	bisdemethoxycurcumin synthase [Setaria italica]	Setaria italica	Poaceae	Poales	Magnoliopsida	Viridiplantae
XP_037424932.1	bisdemethoxycurcumin synthase-like [Triticum dicoccoides]	Triticum dicoccoides	Poaceae	Poales	Magnoliopsida	Viridiplantae
XP_034582826.1	bisdemethoxycurcumin synthase-like [Setaria viridis]	Setaria viridis	Poaceae	Poales	Magnoliopsida	Viridiplantae
XP_037463021.1	bisdemethoxycurcumin synthase-like [Triticum dicoccoides]	Triticum dicoccoides	Poaceae	Poales	Magnoliopsida	Viridiplantae
XP_037488407.1	bisdemethoxycurcumin synthase-like [Triticum dicoccoides]	Triticum dicoccoides	Poaceae	Poales	Magnoliopsida	Viridiplantae
XP_037449453.1	bisdemethoxycurcumin synthase-like [Triticum dicoccoides]	Triticum dicoccoides	Poaceae	Poales	Magnoliopsida	Viridiplantae
XP_037455202.1	bisdemethoxycurcumin synthase-like [Triticum dicoccoides]	Triticum dicoccoides	Poaceae	Poales	Magnoliopsida	Viridiplantae
XP_020179503.1	bisdemethoxycurcumin synthase-like [Aegilops tauschii subsp. tauschii]	Aegilops tauschii subsp. tauschii	Poaceae	Poales	Magnoliopsida	Viridiplantae
XP_037470662.1	bisdemethoxycurcumin synthase-like [Triticum dicoccoides]	Triticum dicoccoides	Poaceae	Poales	Magnoliopsida	Viridiplantae
XP_026390554.1	type III polyketide synthase B-like [Papaver somniferum]	Papaver somniferum	Papaveraceae	Ranunculales	Magnoliopsida	Viridiplantae
XP_021846731.1	type III polyketide synthase B [Spinacia oleracea]	Spinacia oleracea	Chenopodiaceae	Caryophyllales	Magnoliopsida	Viridiplantae
XP_037431760.1	bisdemethoxycurcumin synthase-like [Triticum dicoccoides]	Triticum dicoccoides	Poaceae	Poales	Magnoliopsida	Viridiplantae
XP_002276653.1	PREDICTED: type III polyketide synthase B [Vitis vinifera]	Vitis vinifera	Vitaceae	Vitales	Magnoliopsida	Viridiplantae
XP_010028685.1	PREDICTED: type III polyketide synthase B [Eucalyptus grandis]	Eucalyptus grandis	Myrtaceae	Myrtales	Magnoliopsida	Viridiplantae
XP_017254785.1	PREDICTED: type III polyketide synthase B [Daucus carota subsp. sativus]	Daucus carota subsp. sativus	Apiaceae	Apiales	Magnoliopsida	Viridiplantae
XP_021776041.1	type III polyketide synthase B-like [Chenopodium quinoa]	Chenopodium quinoa	Chenopodiaceae	Caryophyllales	Magnoliopsida	Viridiplantae
XP_021753149.1	type III polyketide synthase B-like [Chenopodium quinoa]	Chenopodium quinoa	Chenopodiaceae	Caryophyllales	Magnoliopsida	Viridiplantae
XP_026433537.1	type III polyketide synthase B-like [Papaver somniferum]	Papaver somniferum	Papaveraceae	Ranunculales	Magnoliopsida	Viridiplantae
XP_010690460.1	PREDICTED: type III polyketide synthase B [Beta vulgaris subsp. vulgaris]	Beta vulgaris subsp. vulgaris	Chenopodiaceae	Caryophyllales	Magnoliopsida	Viridiplantae
XP_027108648.1	type III polyketide synthase B [Coffea arabica]	Coffea arabica	Rubiaceae	Gentianales	Magnoliopsida	Viridiplantae
XP_028099719.1	type III polyketide synthase B [Camellia sinensis]	Camellia sinensis	Theaceae	Ericales	Magnoliopsida	Viridiplantae
XP_027163982.1	type III polyketide synthase B [Coffea eugenioides]	Coffea eugenioides	Rubiaceae	Gentianales	Magnoliopsida	Viridiplantae
XP_030942250.1	type III polyketide synthase B [Quercus lobata]	Quercus lobata	Fagaceae	Fagales	Magnoliopsida	Viridiplantae
XP_015068200.1	type III polyketide synthase B [Solanum pennellii]	Solanum pennellii	Solanaceae	Solanales	Magnoliopsida	Viridiplantae
XP_004230925.1	type III polyketide synthase B [Solanum lycopersicum]	Solanum lycopersicum	Solanaceae	Solanales	Magnoliopsida	Viridiplantae
XP_006359643.1	PREDICTED: type III polyketide synthase B [Solanum tuberosum]	Solanum tuberosum	Solanaceae	Solanales	Magnoliopsida	Viridiplantae
XP_022896067.1	type III polyketide synthase B [Olea europaea var. sylvestris]	Olea europaea var. sylvestris	Oleaceae	Lamiales	Magnoliopsida	Viridiplantae
XP_023529830.1	type III polyketide synthase B-like [Cucurbita pepo subsp. pepo]	Cucurbita pepo subsp. pepo	Cucurbitaceae	Cucurbitales	Magnoliopsida	Viridiplantae
XP_002529257.1	type III polyketide synthase B [Ricinus communis]	Ricinus communis	Euphorbiaceae	Malpighiales	Magnoliopsida	Viridiplantae
XP_012084392.1	type III polyketide synthase B [Jatropha curcas]	Jatropha curcas	Euphorbiaceae	Malpighiales	Magnoliopsida	Viridiplantae
XP_022759488.1	type III polyketide synthase A-like [Durio zibethinus]	Durio zibethinus	Malvaceae	Malvales	Magnoliopsida	Viridiplantae
XP_004138289.2	type III polyketide synthase B [Cucumis sativus]	Cucumis sativus	Cucurbitaceae	Cucurbitales	Magnoliopsida	Viridiplantae
XP_031131106.1	type III polyketide synthase B [Ipomoea triloba]	Ipomoea triloba	Convolvulaceae	Solanales	Magnoliopsida	Viridiplantae
XP_021683368.1	type III polyketide synthase A-like [Hevea brasiliensis]	Hevea brasiliensis	Euphorbiaceae	Malpighiales	Magnoliopsida	Viridiplantae
XP_019169332.1	PREDICTED: type III polyketide synthase B [Ipomoea nil]	Ipomoea nil	Convolvulaceae	Solanales	Magnoliopsida	Viridiplantae
XP_021611363.1	type III polyketide synthase B [Manihot esculenta]	Manihot esculenta	Euphorbiaceae	Malpighiales	Magnoliopsida	Viridiplantae
XP_022952459.1	type III polyketide synthase B-like [Cucurbita moschata]	Cucurbita moschata	Cucurbitaceae	Cucurbitales	Magnoliopsida	Viridiplantae
XP_038710523.1	type III polyketide synthase B-like [Tripterygium wilfordii]	Tripterygium wilfordii	Celastraceae	Celastrales	Magnoliopsida	Viridiplantae
XP_021900380.1	type III polyketide synthase B [Carica papaya]	Carica papaya	Caricaceae	Brassicales	Magnoliopsida	Viridiplantae
XP_022928457.1	type III polyketide synthase B-like [Cucurbita moschata]	Cucurbita moschata	Cucurbitaceae	Cucurbitales	Magnoliopsida	Viridiplantae
XP_010268693.1	PREDICTED: type III polyketide synthase B [Nelumbo nucifera]	Nelumbo nucifera	Nelumbonaceae	Proteales	Magnoliopsida	Viridiplantae
XP_009621338.1	type III polyketide synthase B [Nicotiana tomentosiformis]	Nicotiana tomentosiformis	Solanaceae	Solanales	Magnoliopsida	Viridiplantae
XP_022684289.1	phenylpropanoylacetyl-CoA synthase [Setaria italica]	Setaria italica	Poaceae	Poales	Magnoliopsida	Viridiplantae
XP_022863378.1	type III polyketide synthase A-like [Olea europaea var. sylvestris]	Olea europaea var. sylvestris	Oleaceae	Lamiales	Magnoliopsida	Viridiplantae
XP_016482301.1	PREDICTED: type III polyketide synthase B-like [Nicotiana tabacum]	Nicotiana tabacum	Solanaceae	Solanales	Magnoliopsida	Viridiplantae
XP_021686086.1	type III polyketide synthase B [Hevea brasiliensis]	Hevea brasiliensis	Euphorbiaceae	Malpighiales	Magnoliopsida	Viridiplantae
XP_022763105.1	type III polyketide synthase B-like [Durio zibethinus]	Durio zibethinus	Malvaceae	Malvales	Magnoliopsida	Viridiplantae
XP_007041944.1	PREDICTED: type III polyketide synthase B [Theobroma cacao]	Theobroma cacao	Malvaceae	Malvales	Magnoliopsida	Viridiplantae
XP_031503130.1	type III polyketide synthase A-like [Nymphaea colorata]	Nymphaea colorata	Nymphaeaceae	Nymphaeales	Magnoliopsida	Viridiplantae
XP_021748160.1	type III polyketide synthase A-like [Chenopodium quinoa]	Chenopodium quinoa	Chenopodiaceae	Caryophyllales	Magnoliopsida	Viridiplantae
XP_031259609.1	type III polyketide synthase A-like [Pistacia vera]	Pistacia vera	Anacardiaceae	Sapindales	Magnoliopsida	Viridiplantae
XP_016582441.1	PREDICTED: type III polyketide synthase B [Capsicum annuum]	Capsicum annuum	Solanaceae	Solanales	Magnoliopsida	Viridiplantae
XP_009799363.1	PREDICTED: chalcone synthase [Nicotiana sylvestris]	Nicotiana sylvestris	Solanaceae	Solanales	Magnoliopsida	Viridiplantae
XP_022969494.1	type III polyketide synthase B-like [Cucurbita maxima]	Cucurbita maxima	Cucurbitaceae	Cucurbitales	Magnoliopsida	Viridiplantae
XP_009138330.2	type III polyketide synthase B [Brassica rapa]	Brassica rapa	Brassicaceae	Brassicales	Magnoliopsida	Viridiplantae
XP_021286130.1	type III polyketide synthase B [Herrania umbratica]	Herrania umbratica	Malvaceae	Malvales	Magnoliopsida	Viridiplantae
XP_017634376.1	PREDICTED: type III polyketide synthase B [Gossypium arboreum]	Gossypium arboreum	Malvaceae	Malvales	Magnoliopsida	Viridiplantae
XP_011092869.1	type III polyketide synthase B [Sesamum indicum]	Sesamum indicum	Pedaliaceae	Lamiales	Magnoliopsida	Viridiplantae
XP_012475338.1	PREDICTED: chalcone synthase isoform X3 [Gossypium raimondii]	Gossypium raimondii	Malvaceae	Malvales	Magnoliopsida	Viridiplantae
XP_012475335.1	PREDICTED: chalcone synthase isoform X2 [Gossypium raimondii]	Gossypium raimondii	Malvaceae	Malvales	Magnoliopsida	Viridiplantae
XP_015952719.1	type III polyketide synthase B [Arachis duranensis]	Arachis duranensis	Fabaceae	Fabales	Magnoliopsida	Viridiplantae
XP_006837297.1	type III polyketide synthase A [Amborella trichopoda]	Amborella trichopoda	Amborellaceae	Amborellales	Magnoliopsida	Viridiplantae
XP_034709827.1	type III polyketide synthase A-like [Vitis riparia]	Vitis riparia	Vitaceae	Vitales	Magnoliopsida	Viridiplantae
XP_010692112.1	PREDICTED: type III polyketide synthase A [Beta vulgaris subsp. vulgaris]	Beta vulgaris subsp. vulgaris	Chenopodiaceae	Caryophyllales	Magnoliopsida	Viridiplantae
XP_031259994.1	type III polyketide synthase B-like [Pistacia vera]	Pistacia vera	Anacardiaceae	Sapindales	Magnoliopsida	Viridiplantae
XP_013596630.1	PREDICTED: type III polyketide synthase B-like [Brassica oleracea var. oleracea]	Brassica oleracea var. oleracea	Brassicaceae	Brassicales	Magnoliopsida	Viridiplantae
XP_006445367.1	type III polyketide synthase A [Citrus clementina]	Citrus clementina	Rutaceae	Sapindales	Magnoliopsida	Viridiplantae
XP_020187066.1	bisdemethoxycurcumin synthase-like [Aegilops tauschii subsp. tauschii]	Aegilops tauschii subsp. tauschii	Poaceae	Poales	Magnoliopsida	Viridiplantae
XP_021756345.1	type III polyketide synthase A-like [Chenopodium quinoa]	Chenopodium quinoa	Chenopodiaceae	Caryophyllales	Magnoliopsida	Viridiplantae
XP_006412179.1	type III polyketide synthase B isoform X1 [Eutrema salsugineum]	Eutrema salsugineum	Brassicaceae	Brassicales	Magnoliopsida	Viridiplantae
XP_012843538.1	PREDICTED: type III polyketide synthase A [Erythranthe guttata]	Erythranthe guttata	Phrymaceae	Lamiales	Magnoliopsida	Viridiplantae
XP_021814472.1	type III polyketide synthase B isoform X1 [Prunus avium]	Prunus avium	Rosaceae	Rosales	Magnoliopsida	Viridiplantae
XP_004492184.1	type III polyketide synthase A-like [Cicer arietinum]	Cicer arietinum	Fabaceae	Fabales	Magnoliopsida	Viridiplantae
XP_016714428.1	PREDICTED: type III polyketide synthase B-like [Gossypium hirsutum]	Gossypium hirsutum	Malvaceae	Malvales	Magnoliopsida	Viridiplantae
XP_022570133.1	type III polyketide synthase B-like [Brassica napus]	Brassica napus	Brassicaceae	Brassicales	Magnoliopsida	Viridiplantae
XP_013725548.2	type III polyketide synthase B-like [Brassica napus]	Brassica napus	Brassicaceae	Brassicales	Magnoliopsida	Viridiplantae
XP_010447028.1	PREDICTED: type III polyketide synthase B [Camelina sativa]	Camelina sativa	Brassicaceae	Brassicales	Magnoliopsida	Viridiplantae
XP_009108194.1	type III polyketide synthase B [Brassica rapa]	Brassica rapa	Brassicaceae	Brassicales	Magnoliopsida	Viridiplantae
XP_006487398.1	type III polyketide synthase B [Citrus sinensis]	Citrus sinensis	Rutaceae	Sapindales	Magnoliopsida	Viridiplantae
XP_013623560.1	PREDICTED: type III polyketide synthase B [Brassica oleracea var. oleracea]	Brassica oleracea var. oleracea	Brassicaceae	Brassicales	Magnoliopsida	Viridiplantae
XP_002276642.1	PREDICTED: type III polyketide synthase A [Vitis vinifera]	Vitis vinifera	Vitaceae	Vitales	Magnoliopsida	Viridiplantae
XP_012833726.1	PREDICTED: type III polyketide synthase B [Erythranthe guttata]	Erythranthe guttata	Phrymaceae	Lamiales	Magnoliopsida	Viridiplantae
XP_008453147.1	PREDICTED: type III polyketide synthase B [Cucumis melo]	Cucumis melo	Cucurbitaceae	Cucurbitales	Magnoliopsida	Viridiplantae
XP_013717994.1	type III polyketide synthase B-like [Brassica napus]	Brassica napus	Brassicaceae	Brassicales	Magnoliopsida	Viridiplantae
XP_016734374.1	PREDICTED: type III polyketide synthase B-like [Gossypium hirsutum]	Gossypium hirsutum	Malvaceae	Malvales	Magnoliopsida	Viridiplantae
XP_012436331.1	PREDICTED: chalcone synthase [Gossypium raimondii]	Gossypium raimondii	Malvaceae	Malvales	Magnoliopsida	Viridiplantae
XP_004505681.1	type III polyketide synthase B [Cicer arietinum]	Cicer arietinum	Fabaceae	Fabales	Magnoliopsida	Viridiplantae
XP_006285956.1	type III polyketide synthase B [Capsella rubella]	Capsella rubella	Brassicaceae	Brassicales	Magnoliopsida	Viridiplantae
XP_023645585.1	type III polyketide synthase A [Capsella rubella]	Capsella rubella	Brassicaceae	Brassicales	Magnoliopsida	Viridiplantae
XP_016187901.1	type III polyketide synthase B [Arachis ipaensis]	Arachis ipaensis	Fabaceae	Fabales	Magnoliopsida	Viridiplantae
XP_018841433.1	type III polyketide synthase B [Juglans regia]	Juglans regia	Juglandaceae	Fagales	Magnoliopsida	Viridiplantae
XP_009108697.1	type III polyketide synthase B [Brassica rapa]	Brassica rapa	Brassicaceae	Brassicales	Magnoliopsida	Viridiplantae
XP_018480824.1	PREDICTED: type III polyketide synthase B [Raphanus sativus]	Raphanus sativus	Brassicaceae	Brassicales	Magnoliopsida	Viridiplantae
XP_010107936.1	type III polyketide synthase A [Morus notabilis]	Morus notabilis	Moraceae	Rosales	Magnoliopsida	Viridiplantae
XP_006423581.1	type III polyketide synthase B [Citrus clementina]	Citrus clementina	Rutaceae	Sapindales	Magnoliopsida	Viridiplantae
XP_020226662.1	type III polyketide synthase A [Cajanus cajan]	Cajanus cajan	Fabaceae	Fabales	Magnoliopsida	Viridiplantae
XP_024931631.1	type III polyketide synthase A isoform X1 [Ziziphus jujuba]	Ziziphus jujuba	Rhamnaceae	Rosales	Magnoliopsida	Viridiplantae
XP_010474834.1	PREDICTED: type III polyketide synthase A isoform X1 [Camelina sativa]	Camelina sativa	Brassicaceae	Brassicales	Magnoliopsida	Viridiplantae
XP_019088180.1	PREDICTED: type III polyketide synthase B [Camelina sativa]	Camelina sativa	Brassicaceae	Brassicales	Magnoliopsida	Viridiplantae
XP_007140778.1	hypothetical protein PHAVU_008G141200g [Phaseolus vulgaris]	Phaseolus vulgaris	Fabaceae	Fabales	Magnoliopsida	Viridiplantae
XP_018451779.1	PREDICTED: type III polyketide synthase B-like [Raphanus sativus]	Raphanus sativus	Brassicaceae	Brassicales	Magnoliopsida	Viridiplantae
XP_010474836.1	PREDICTED: type III polyketide synthase A isoform X2 [Camelina sativa]	Camelina sativa	Brassicaceae	Brassicales	Magnoliopsida	Viridiplantae
XP_022010182.1	type III polyketide synthase B [Helianthus annuus]	Helianthus annuus	Asteraceae	Asterales	Magnoliopsida	Viridiplantae
XP_018815343.1	type III polyketide synthase B-like [Juglans regia]	Juglans regia	Juglandaceae	Fagales	Magnoliopsida	Viridiplantae
XP_013656162.1	type III polyketide synthase B-like [Brassica napus]	Brassica napus	Brassicaceae	Brassicales	Magnoliopsida	Viridiplantae
XP_015870331.1	type III polyketide synthase B isoform X2 [Ziziphus jujuba]	Ziziphus jujuba	Rhamnaceae	Rosales	Magnoliopsida	Viridiplantae
XP_003516799.1	type III polyketide synthase A [Glycine max]	Glycine max	Fabaceae	Fabales	Magnoliopsida	Viridiplantae
XP_013731042.1	type III polyketide synthase B [Brassica napus]	Brassica napus	Brassicaceae	Brassicales	Magnoliopsida	Viridiplantae
XP_022897422.1	type III polyketide synthase A-like [Olea europaea var. sylvestris]	Olea europaea var. sylvestris	Oleaceae	Lamiales	Magnoliopsida	Viridiplantae
XP_020214451.2	type III polyketide synthase B [Cajanus cajan]	Cajanus cajan	Fabaceae	Fabales	Magnoliopsida	Viridiplantae
XP_019236984.1	PREDICTED: type III polyketide synthase B [Nicotiana attenuata]	Nicotiana attenuata	Solanaceae	Solanales	Magnoliopsida	Viridiplantae
XP_031128995.1	type III polyketide synthase A-like [Ipomoea triloba]	Ipomoea triloba	Convolvulaceae	Solanales	Magnoliopsida	Viridiplantae
XP_019057386.1	PREDICTED: type III polyketide synthase B [Tarenaya hassleriana]	Tarenaya hassleriana	Cleomaceae	Brassicales	Magnoliopsida	Viridiplantae
XP_019086891.1	PREDICTED: type III polyketide synthase B-like [Camelina sativa]	Camelina sativa	Brassicaceae	Brassicales	Magnoliopsida	Viridiplantae
XP_003537759.1	type III polyketide synthase B [Glycine max]	Glycine max	Fabaceae	Fabales	Magnoliopsida	Viridiplantae
XP_031495448.1	type III polyketide synthase B-like [Nymphaea colorata]	Nymphaea colorata	Nymphaeaceae	Nymphaeales	Magnoliopsida	Viridiplantae
XP_013670615.1	type III polyketide synthase B-like [Brassica napus]	Brassica napus	Brassicaceae	Brassicales	Magnoliopsida	Viridiplantae
XP_021861339.1	type III polyketide synthase A [Spinacia oleracea]	Spinacia oleracea	Chenopodiaceae	Caryophyllales	Magnoliopsida	Viridiplantae
XP_006379273.2	type III polyketide synthase B isoform X1 [Populus trichocarpa]	Populus trichocarpa	Salicaceae	Malpighiales	Magnoliopsida	Viridiplantae
XP_013707052.1	type III polyketide synthase B [Brassica napus]	Brassica napus	Brassicaceae	Brassicales	Magnoliopsida	Viridiplantae
XP_006418482.1	type III polyketide synthase A [Eutrema salsugineum]	Eutrema salsugineum	Brassicaceae	Brassicales	Magnoliopsida	Viridiplantae
XP_024993823.1	type III polyketide synthase B isoform X1 [Cynara cardunculus var. scolymus]	Cynara cardunculus var. scolymus	Asteraceae	Asterales	Magnoliopsida	Viridiplantae
XP_017432631.1	PREDICTED: type III polyketide synthase B [Vigna angularis]	Vigna angularis	Fabaceae	Fabales	Magnoliopsida	Viridiplantae
XP_020872042.1	type III polyketide synthase B [Arabidopsis lyrata subsp. lyrata]	Arabidopsis lyrata subsp. lyrata	Brassicaceae	Brassicales	Magnoliopsida	Viridiplantae
XP_022135669.1	type III polyketide synthase B [Momordica charantia]	Momordica charantia	Cucurbitaceae	Cucurbitales	Magnoliopsida	Viridiplantae
XP_008236187.1	PREDICTED: type III polyketide synthase B [Prunus mume]	Prunus mume	Rosaceae	Rosales	Magnoliopsida	Viridiplantae
XP_021281029.1	type III polyketide synthase A-like isoform X1 [Herrania umbratica]	Herrania umbratica	Malvaceae	Malvales	Magnoliopsida	Viridiplantae
XP_034226813.1	type III polyketide synthase B [Prunus dulcis]	Prunus dulcis	Rosaceae	Rosales	Magnoliopsida	Viridiplantae
XP_019450909.1	PREDICTED: type III polyketide synthase B [Lupinus angustifolius]	Lupinus angustifolius	Fabaceae	Fabales	Magnoliopsida	Viridiplantae
NP_567971.1	Chalcone and stilbene synthase family protein [Arabidopsis thaliana]	Arabidopsis thaliana	Brassicaceae	Brassicales	Magnoliopsida	Viridiplantae
XP_027356185.1	type III polyketide synthase B [Abrus precatorius]	Abrus precatorius	Fabaceae	Fabales	Magnoliopsida	Viridiplantae
XP_010934708.2	type III polyketide synthase A-like [Elaeis guineensis]	Elaeis guineensis	Arecaceae	Arecales	Magnoliopsida	Viridiplantae
XP_007131762.1	hypothetical protein PHAVU_011G039700g [Phaseolus vulgaris]	Phaseolus vulgaris	Fabaceae	Fabales	Magnoliopsida	Viridiplantae
XP_009350954.1	PREDICTED: type III polyketide synthase B [Pyrus x bretschneideri]	Pyrus x bretschneideri	Rosaceae	Rosales	Magnoliopsida	Viridiplantae
XP_015971059.1	type III polyketide synthase A [Arachis duranensis]	Arachis duranensis	Fabaceae	Fabales	Magnoliopsida	Viridiplantae
XP_034927412.1	type III polyketide synthase B-like isoform X1 [Populus alba]	Populus alba	Salicaceae	Malpighiales	Magnoliopsida	Viridiplantae
XP_015087347.1	type III polyketide synthase A [Solanum pennellii]	Solanum pennellii	Solanaceae	Solanales	Magnoliopsida	Viridiplantae
XP_038681653.1	type III polyketide synthase A-like [Tripterygium wilfordii]	Tripterygium wilfordii	Celastraceae	Celastrales	Magnoliopsida	Viridiplantae
XP_007199914.1	type III polyketide synthase B [Prunus persica]	Prunus persica	Rosaceae	Rosales	Magnoliopsida	Viridiplantae
XP_010088676.1	type III polyketide synthase B [Morus notabilis]	Morus notabilis	Moraceae	Rosales	Magnoliopsida	Viridiplantae
XP_002985571.2	type III polyketide synthase A [Selaginella moellendorffii]	Selaginella moellendorffii	Selaginellaceae	Selaginellales	Lycopodiopsida	Viridiplantae
XP_014521662.1	type III polyketide synthase B [Vigna radiata var. radiata]	Vigna radiata var. radiata	Fabaceae	Fabales	Magnoliopsida	Viridiplantae
XP_028119540.1	type III polyketide synthase A-like [Camellia sinensis]	Camellia sinensis	Theaceae	Ericales	Magnoliopsida	Viridiplantae
XP_031397222.1	type III polyketide synthase A [Punica granatum]	Punica granatum	Lythraceae	Myrtales	Magnoliopsida	Viridiplantae
XP_014497614.1	type III polyketide synthase A [Vigna radiata var. radiata]	Vigna radiata var. radiata	Fabaceae	Fabales	Magnoliopsida	Viridiplantae
XP_016682030.1	PREDICTED: type III polyketide synthase A-like isoform X3 [Gossypium hirsutum]	Gossypium hirsutum	Malvaceae	Malvales	Magnoliopsida	Viridiplantae
XP_017418235.1	PREDICTED: type III polyketide synthase A-like [Vigna angularis]	Vigna angularis	Fabaceae	Fabales	Magnoliopsida	Viridiplantae
XP_016682029.1	PREDICTED: type III polyketide synthase A-like isoform X2 [Gossypium hirsutum]	Gossypium hirsutum	Malvaceae	Malvales	Magnoliopsida	Viridiplantae
XP_010540242.1	PREDICTED: type III polyketide synthase A [Tarenaya hassleriana]	Tarenaya hassleriana	Cleomaceae	Brassicales	Magnoliopsida	Viridiplantae
XP_026390772.1	type III polyketide synthase A [Papaver somniferum]	Papaver somniferum	Papaveraceae	Ranunculales	Magnoliopsida	Viridiplantae
XP_019264257.1	PREDICTED: type III polyketide synthase A [Nicotiana attenuata]	Nicotiana attenuata	Solanaceae	Solanales	Magnoliopsida	Viridiplantae
XP_011046865.1	PREDICTED: chalcone synthase-like [Populus euphratica]	Populus euphratica	Salicaceae	Malpighiales	Magnoliopsida	Viridiplantae
XP_018482261.1	PREDICTED: type III polyketide synthase A [Raphanus sativus]	Raphanus sativus	Brassicaceae	Brassicales	Magnoliopsida	Viridiplantae
XP_002305482.1	type III polyketide synthase B [Populus trichocarpa]	Populus trichocarpa	Salicaceae	Malpighiales	Magnoliopsida	Viridiplantae
XP_013701181.1	type III polyketide synthase A [Brassica napus]	Brassica napus	Brassicaceae	Brassicales	Magnoliopsida	Viridiplantae
XP_006347928.1	PREDICTED: type III polyketide synthase A [Solanum tuberosum]	Solanum tuberosum	Solanaceae	Solanales	Magnoliopsida	Viridiplantae
NP_191915.1	Chalcone and stilbene synthase family protein [Arabidopsis thaliana]	Arabidopsis thaliana	Brassicaceae	Brassicales	Magnoliopsida	Viridiplantae
XP_008372871.1	type III polyketide synthase B [Malus domestica]	Malus domestica	Rosaceae	Rosales	Magnoliopsida	Viridiplantae
XP_009618741.1	type III polyketide synthase A [Nicotiana tomentosiformis]	Nicotiana tomentosiformis	Solanaceae	Solanales	Magnoliopsida	Viridiplantae
XP_003607498.1	type III polyketide synthase A [Medicago truncatula]	Medicago truncatula	Fabaceae	Fabales	Magnoliopsida	Viridiplantae
XP_013634932.1	PREDICTED: type III polyketide synthase A [Brassica oleracea var. oleracea]	Brassica oleracea var. oleracea	Brassicaceae	Brassicales	Magnoliopsida	Viridiplantae
NP_001311672.1	type III polyketide synthase A [Capsicum annuum]	Capsicum annuum	Solanaceae	Solanales	Magnoliopsida	Viridiplantae
XP_009785374.1	PREDICTED: chalcone synthase [Nicotiana sylvestris]	Nicotiana sylvestris	Solanaceae	Solanales	Magnoliopsida	Viridiplantae
XP_020878530.1	type III polyketide synthase C [Arabidopsis lyrata subsp. lyrata]	Arabidopsis lyrata subsp. lyrata	Brassicaceae	Brassicales	Magnoliopsida	Viridiplantae
XP_008375736.1	type III polyketide synthase A [Malus domestica]	Malus domestica	Rosaceae	Rosales	Magnoliopsida	Viridiplantae
XP_010456329.1	PREDICTED: type III polyketide synthase C-like [Camelina sativa]	Camelina sativa	Brassicaceae	Brassicales	Magnoliopsida	Viridiplantae
XP_019088493.1	PREDICTED: type III polyketide synthase C isoform X1 [Camelina sativa]	Camelina sativa	Brassicaceae	Brassicales	Magnoliopsida	Viridiplantae
XP_009141701.1	type III polyketide synthase A [Brassica rapa]	Brassica rapa	Brassicaceae	Brassicales	Magnoliopsida	Viridiplantae
XP_024194324.1	type III polyketide synthase A isoform X2 [Rosa chinensis]	Rosa chinensis	Rosaceae	Rosales	Magnoliopsida	Viridiplantae
XP_013744791.1	type III polyketide synthase A-like [Brassica napus]	Brassica napus	Brassicaceae	Brassicales	Magnoliopsida	Viridiplantae
XP_020094790.1	type III polyketide synthase A [Ananas comosus]	Ananas comosus	Bromeliaceae	Poales	Magnoliopsida	Viridiplantae
NP_171707.1	Chalcone and stilbene synthase family protein [Arabidopsis thaliana]	Arabidopsis thaliana	Brassicaceae	Brassicales	Magnoliopsida	Viridiplantae
XP_023736383.1	type III polyketide synthase B [Lactuca sativa]	Lactuca sativa	Asteraceae	Asterales	Magnoliopsida	Viridiplantae
XP_016650193.1	PREDICTED: type III polyketide synthase A [Prunus mume]	Prunus mume	Rosaceae	Rosales	Magnoliopsida	Viridiplantae
XP_010258840.1	PREDICTED: type III polyketide synthase A-like [Nelumbo nucifera]	Nelumbo nucifera	Nelumbonaceae	Proteales	Magnoliopsida	Viridiplantae
XP_019088494.1	PREDICTED: type III polyketide synthase C isoform X2 [Camelina sativa]	Camelina sativa	Brassicaceae	Brassicales	Magnoliopsida	Viridiplantae
XP_006854881.2	type III polyketide synthase B [Amborella trichopoda]	Amborella trichopoda	Amborellaceae	Amborellales	Magnoliopsida	Viridiplantae
XP_006290098.1	type III polyketide synthase C [Capsella rubella]	Capsella rubella	Brassicaceae	Brassicales	Magnoliopsida	Viridiplantae
XP_008444217.1	PREDICTED: type III polyketide synthase A [Cucumis melo]	Cucumis melo	Cucurbitaceae	Cucurbitales	Magnoliopsida	Viridiplantae
XP_004289833.1	PREDICTED: chalcone synthase [Fragaria vesca subsp. vesca]	Fragaria vesca subsp. vesca	Rosaceae	Rosales	Magnoliopsida	Viridiplantae
XP_006658626.1	PREDICTED: chalcone synthase-like [Oryza brachyantha]	Oryza brachyantha	Poaceae	Poales	Magnoliopsida	Viridiplantae
XP_024993824.1	type III polyketide synthase B isoform X2 [Cynara cardunculus var. scolymus]	Cynara cardunculus var. scolymus	Asteraceae	Asterales	Magnoliopsida	Viridiplantae
XP_004142644.1	type III polyketide synthase A [Cucumis sativus]	Cucumis sativus	Cucurbitaceae	Cucurbitales	Magnoliopsida	Viridiplantae
XP_024005538.1	type III polyketide synthase B isoform X2 [Eutrema salsugineum]	Eutrema salsugineum	Brassicaceae	Brassicales	Magnoliopsida	Viridiplantae
XP_013626817.1	PREDICTED: type III polyketide synthase C [Brassica oleracea var. oleracea]	Brassica oleracea var. oleracea	Brassicaceae	Brassicales	Magnoliopsida	Viridiplantae
XP_009133969.1	type III polyketide synthase C [Brassica rapa]	Brassica rapa	Brassicaceae	Brassicales	Magnoliopsida	Viridiplantae
XP_015646301.1	type III polyketide synthase B [Oryza sativa Japonica Group]	Oryza sativa Japonica Group	Poaceae	Poales	Magnoliopsida	Viridiplantae
XP_021814473.1	type III polyketide synthase B isoform X2 [Prunus avium]	Prunus avium	Rosaceae	Rosales	Magnoliopsida	Viridiplantae
XP_018458933.1	PREDICTED: type III polyketide synthase C [Raphanus sativus]	Raphanus sativus	Brassicaceae	Brassicales	Magnoliopsida	Viridiplantae
XP_013740706.1	type III polyketide synthase C isoform X1 [Brassica napus]	Brassica napus	Brassicaceae	Brassicales	Magnoliopsida	Viridiplantae
XP_015583852.1	type III polyketide synthase A isoform X1 [Ricinus communis]	Ricinus communis	Euphorbiaceae	Malpighiales	Magnoliopsida	Viridiplantae
XP_024958746.1	type III polyketide synthase A-like [Cynara cardunculus var. scolymus]	Cynara cardunculus var. scolymus	Asteraceae	Asterales	Magnoliopsida	Viridiplantae
XP_018681538.1	PREDICTED: type III polyketide synthase B [Musa acuminata subsp. malaccensis]	Musa acuminata subsp. malaccensis	Musaceae	Zingiberales	Magnoliopsida	Viridiplantae
XP_007131590.1	hypothetical protein PHAVU_011G026000g [Phaseolus vulgaris]	Phaseolus vulgaris	Fabaceae	Fabales	Magnoliopsida	Viridiplantae
XP_020095094.1	type III polyketide synthase B-like [Ananas comosus]	Ananas comosus	Bromeliaceae	Poales	Magnoliopsida	Viridiplantae
XP_030535379.1	type III polyketide synthase A-like [Rhodamnia argentea]	Rhodamnia argentea	Myrtaceae	Myrtales	Magnoliopsida	Viridiplantae
XP_022005088.1	type III polyketide synthase A [Helianthus annuus]	Helianthus annuus	Asteraceae	Asterales	Magnoliopsida	Viridiplantae
XP_006396201.1	type III polyketide synthase C isoform X2 [Eutrema salsugineum]	Eutrema salsugineum	Brassicaceae	Brassicales	Magnoliopsida	Viridiplantae
XP_003574084.1	type III polyketide synthase A [Brachypodium distachyon]	Brachypodium distachyon	Poaceae	Poales	Magnoliopsida	Viridiplantae
XP_030468519.1	type III polyketide synthase A-like [Syzygium oleosum]	Syzygium oleosum	Myrtaceae	Myrtales	Magnoliopsida	Viridiplantae
NP_001131211.1	chalcone synthase 13 [Zea mays]	Zea mays	Poaceae	Poales	Magnoliopsida	Viridiplantae
XP_010053966.1	PREDICTED: type III polyketide synthase A [Eucalyptus grandis]	Eucalyptus grandis	Myrtaceae	Myrtales	Magnoliopsida	Viridiplantae
XP_023759395.1	type III polyketide synthase A [Lactuca sativa]	Lactuca sativa	Asteraceae	Asterales	Magnoliopsida	Viridiplantae
XP_025793063.1	type III polyketide synthase A [Panicum hallii]	Panicum hallii	Poaceae	Poales	Magnoliopsida	Viridiplantae
XP_006661875.1	PREDICTED: type III polyketide synthase A-like [Oryza brachyantha]	Oryza brachyantha	Poaceae	Poales	Magnoliopsida	Viridiplantae
XP_022030116.1	type III polyketide synthase A [Helianthus annuus]	Helianthus annuus	Asteraceae	Asterales	Magnoliopsida	Viridiplantae
XP_034576960.1	type III polyketide synthase A [Setaria viridis]	Setaria viridis	Poaceae	Poales	Magnoliopsida	Viridiplantae
NP_001150611.1	chalcone synthase G [Zea mays]	Zea mays	Poaceae	Poales	Magnoliopsida	Viridiplantae
XP_008678397.1	chalcone synthase G isoform X1 [Zea mays]	Zea mays	Poaceae	Poales	Magnoliopsida	Viridiplantae
XP_037407397.1	type III polyketide synthase A-like [Triticum dicoccoides]	Triticum dicoccoides	Poaceae	Poales	Magnoliopsida	Viridiplantae
XP_037462348.1	type III polyketide synthase A-like [Triticum dicoccoides]	Triticum dicoccoides	Poaceae	Poales	Magnoliopsida	Viridiplantae
XP_020156499.1	type III polyketide synthase A-like [Aegilops tauschii subsp. tauschii]	Aegilops tauschii subsp. tauschii	Poaceae	Poales	Magnoliopsida	Viridiplantae
XP_021628675.1	type III polyketide synthase B-like [Manihot esculenta]	Manihot esculenta	Euphorbiaceae	Malpighiales	Magnoliopsida	Viridiplantae
XP_013654165.2	type III polyketide synthase B-like [Brassica napus]	Brassica napus	Brassicaceae	Brassicales	Magnoliopsida	Viridiplantae
XP_019090937.1	PREDICTED: type III polyketide synthase A-like [Camelina sativa]	Camelina sativa	Brassicaceae	Brassicales	Magnoliopsida	Viridiplantae
XP_020185302.1	bisdemethoxycurcumin synthase-like [Aegilops tauschii subsp. tauschii]	Aegilops tauschii subsp. tauschii	Poaceae	Poales	Magnoliopsida	Viridiplantae
WP_191799533.1	type III polyketide synthase [Paenibacillus sp. Sa2BVA9]	Paenibacillus sp. Sa2BVA9	Paenibacillaceae	Bacillales	Bacilli	Bacteria
WP_141334733.1	type III polyketide synthase [Paenibacillus sp. tmac-D7]	Paenibacillus sp. tmac-D7	Paenibacillaceae	Bacillales	Bacilli	Bacteria
WP_189030990.1	type III polyketide synthase [Paenibacillus albidus]	Paenibacillus albidus	Paenibacillaceae	Bacillales	Bacilli	Bacteria
WP_112880669.1	type III polyketide synthase [Paenibacillus montanisoli]	Paenibacillus montanisoli	Paenibacillaceae	Bacillales	Bacilli	Bacteria
WP_127605926.1	type III polyketide synthase [Paenibacillus validus]	Paenibacillus validus	Paenibacillaceae	Bacillales	Bacilli	Bacteria
WP_032124494.1	type III polyketide synthase [Candidatus Protochlamydia naegleriophila]	Candidatus Protochlamydia naegleriophila	Parachlamydiaceae	Parachlamydiales	Chlamydiia	Bacteria
WP_190783258.1	type III polyketide synthase [Hymenobacter sp. BT646]	Hymenobacter sp. BT646	Hymenobacteraceae	Cytophagales	Cytophagia	Bacteria
WP_076249571.1	type III polyketide synthase [Paenibacillus amylolyticus]	Paenibacillus amylolyticus	Paenibacillaceae	Bacillales	Bacilli	Bacteria
WP_185888551.1	type III polyketide synthase [Hymenobacter sp. S2-20-2]	Hymenobacter sp. S2-20-2	Hymenobacteraceae	Cytophagales	Cytophagia	Bacteria
WP_188991764.1	type III polyketide synthase [Paenibacillus nasutitermitis]	Paenibacillus nasutitermitis	Paenibacillaceae	Bacillales	Bacilli	Bacteria
WP_160031835.1	type III polyketide synthase [Paenibacillus sp. An7]	Paenibacillus sp. An7	Paenibacillaceae	Bacillales	Bacilli	Bacteria
WP_028551571.1	type III polyketide synthase [Paenibacillus sp. UNC451MF]	Paenibacillus sp. UNC451MF	Paenibacillaceae	Bacillales	Bacilli	Bacteria
WP_138226926.1	type III polyketide synthase [Paenibacillus sp. HB172198]	Paenibacillus sp. HB172198	Paenibacillaceae	Bacillales	Bacilli	Bacteria
WP_011587131.1	type III polyketide synthase [Cytophaga hutchinsonii]	Cytophaga hutchinsonii	Cytophagaceae	Cytophagales	Cytophagia	Bacteria
WP_073286904.1	type III polyketide synthase [Hymenobacter psychrotolerans]	Hymenobacter psychrotolerans	Hymenobacteraceae	Cytophagales	Cytophagia	Bacteria
WP_147950987.1	type III polyketide synthase [Paenibacillus sp. N3.4]	Paenibacillus sp. N3.4	Paenibacillaceae	Bacillales	Bacilli	Bacteria
WP_185123412.1	type III polyketide synthase [Cohnella thailandensis]	Cohnella thailandensis	Paenibacillaceae	Bacillales	Bacilli	Bacteria
WP_068617654.1	type III polyketide synthase [Paenibacillus tuaregi]	Paenibacillus tuaregi	Paenibacillaceae	Bacillales	Bacilli	Bacteria
WP_047842674.1	type III polyketide synthase [Paenibacillus sp. VT-400]	Paenibacillus sp. VT-400	Paenibacillaceae	Bacillales	Bacilli	Bacteria
WP_126017255.1	type III polyketide synthase [Paenibacillus albus]	Paenibacillus albus	Paenibacillaceae	Bacillales	Bacilli	Bacteria
WP_017688860.1	type III polyketide synthase [Paenibacillus sp. PAMC 26794]	Paenibacillus sp. PAMC 26794	Paenibacillaceae	Bacillales	Bacilli	Bacteria
WP_119848576.1	type III polyketide synthase [Paenibacillus lautus]	Paenibacillus lautus	Paenibacillaceae	Bacillales	Bacilli	Bacteria
WP_090913918.1	type III polyketide synthase [Paenibacillus sp. cl141a]	Paenibacillus sp. cl141a	Paenibacillaceae	Bacillales	Bacilli	Bacteria
WP_171651492.1	type III polyketide synthase [Paenibacillus sp. LMG 31456]	Paenibacillus sp. LMG 31456	Paenibacillaceae	Bacillales	Bacilli	Bacteria
WP_101313942.1	type III polyketide synthase [Paenibacillus sp. BGI2013]	Paenibacillus sp. BGI2013	Paenibacillaceae	Bacillales	Bacilli	Bacteria
WP_113060429.1	type III polyketide synthase [Paenibacillus lautus]	Paenibacillus lautus	Paenibacillaceae	Bacillales	Bacilli	Bacteria
WP_105598379.1	MULTISPECIES: type III polyketide synthase [unclassified Paenibacillus]	unclassified Paenibacillus	Paenibacillaceae	Bacillales	Bacilli	Bacteria
WP_192132044.1	type III polyketide synthase [Paenibacillus sp. CFBP 13594]	Paenibacillus sp. CFBP 13594	Paenibacillaceae	Bacillales	Bacilli	Bacteria
WP_076327836.1	type III polyketide synthase [Paenibacillus amylolyticus]	Paenibacillus amylolyticus	Paenibacillaceae	Bacillales	Bacilli	Bacteria
WP_044015687.1	type III polyketide synthase [Hymenobacter sp. APR13]	Hymenobacter sp. APR13	Hymenobacteraceae	Cytophagales	Cytophagia	Bacteria
WP_095287329.1	type III polyketide synthase [Paenibacillus sp. 7516]	Paenibacillus sp. 7516	Paenibacillaceae	Bacillales	Bacilli	Bacteria
WP_076217034.1	type III polyketide synthase [Paenibacillus sp. FSL R5-0765]	Paenibacillus sp. FSL R5-0765	Paenibacillaceae	Bacillales	Bacilli	Bacteria
WP_194542393.1	type III polyketide synthase [Paenibacillus sp. JZ16]	Paenibacillus sp. JZ16	Paenibacillaceae	Bacillales	Bacilli	Bacteria
WP_145036073.1	type III polyketide synthase [Paenibacillus sp. Y412MC10]	Paenibacillus sp. Y412MC10	Paenibacillaceae	Bacillales	Bacilli	Bacteria
WP_192572105.1	type III polyketide synthase [Paenibacillus sp. JNUCC-32]	Paenibacillus sp. JNUCC-32	Paenibacillaceae	Bacillales	Bacilli	Bacteria
WP_036670636.1	type III polyketide synthase [Paenibacillus sp. FSL R5-192]	Paenibacillus sp. FSL R5-192	Paenibacillaceae	Bacillales	Bacilli	Bacteria
WP_100528850.1	type III polyketide synthase [Paenibacillus sp. GM1FR]	Paenibacillus sp. GM1FR	Paenibacillaceae	Bacillales	Bacilli	Bacteria
WP_054402181.1	type III polyketide synthase [Paenibacillus solani]	Paenibacillus solani	Paenibacillaceae	Bacillales	Bacilli	Bacteria
WP_113029269.1	type III polyketide synthase [Paenibacillus contaminans]	Paenibacillus contaminans	Paenibacillaceae	Bacillales	Bacilli	Bacteria
WP_036663304.1	type III polyketide synthase [Paenibacillus sp. FSL H8-457]	Paenibacillus sp. FSL H8-457	Paenibacillaceae	Bacillales	Bacilli	Bacteria
WP_036647247.1	type III polyketide synthase [Paenibacillus pini]	Paenibacillus pini	Paenibacillaceae	Bacillales	Bacilli	Bacteria
WP_127590291.1	type III polyketide synthase [Paenibacillus lautus]	Paenibacillus lautus	Paenibacillaceae	Bacillales	Bacilli	Bacteria
WP_087915696.1	type III polyketide synthase [Paenibacillus donghaensis]	Paenibacillus donghaensis	Paenibacillaceae	Bacillales	Bacilli	Bacteria
WP_028590089.1	MULTISPECIES: type III polyketide synthase [Paenibacillus]	Paenibacillus	Paenibacillaceae	Bacillales	Bacilli	Bacteria
WP_083943781.1	type III polyketide synthase [Alkalispirochaeta americana]	Alkalispirochaeta americana	Spirochaetaceae	Spirochaetales	Spirochaetia	Bacteria
WP_127535885.1	MULTISPECIES: type III polyketide synthase [Paenibacillus]	Paenibacillus	Paenibacillaceae	Bacillales	Bacilli	Bacteria
WP_026281124.1	type III polyketide synthase [Paenibacillus massiliensis]	Paenibacillus massiliensis	Paenibacillaceae	Bacillales	Bacilli	Bacteria
WP_185130014.1	type III polyketide synthase [Cohnella sp. CBP 2801]	Cohnella sp. CBP 2801	Paenibacillaceae	Bacillales	Bacilli	Bacteria
WP_036608727.1	type III polyketide synthase [Paenibacillus sp. FSL H7-689]	Paenibacillus sp. FSL H7-689	Paenibacillaceae	Bacillales	Bacilli	Bacteria
WP_187314278.1	type III polyketide synthase [Hymenobacter sp. BT190]	Hymenobacter sp. BT190	Hymenobacteraceae	Cytophagales	Cytophagia	Bacteria
WP_100536837.1	type III polyketide synthase [Paenibacillus sp. GM2FR]	Paenibacillus sp. GM2FR	Paenibacillaceae	Bacillales	Bacilli	Bacteria
WP_127546902.1	type III polyketide synthase [Paenibacillus amylolyticus]	Paenibacillus amylolyticus	Paenibacillaceae	Bacillales	Bacilli	Bacteria
WP_145407698.1	type III polyketide synthase [Paenibacillus xylanexedens]	Paenibacillus xylanexedens	Paenibacillaceae	Bacillales	Bacilli	Bacteria
WP_146848298.1	type III polyketide synthase [Brevifollis gellanilyticus]	Brevifollis gellanilyticus	Verrucomicrobiaceae	Verrucomicrobiales	Verrucomicrobiae	Bacteria
WP_096775612.1	type III polyketide synthase [Paenibacillus lautus]	Paenibacillus lautus	Paenibacillaceae	Bacillales	Bacilli	Bacteria
WP_076318111.1	type III polyketide synthase [Paenibacillus amylolyticus]	Paenibacillus amylolyticus	Paenibacillaceae	Bacillales	Bacilli	Bacteria
WP_173115011.1	type III polyketide synthase [Paenibacillus qinlingensis]	Paenibacillus qinlingensis	Paenibacillaceae	Bacillales	Bacilli	Bacteria
WP_074094785.1	type III polyketide synthase [Paenibacillus xylanexedens]	Paenibacillus xylanexedens	Paenibacillaceae	Bacillales	Bacilli	Bacteria
WP_171647982.1	type III polyketide synthase [Paenibacillus sp. LMG 31458]	Paenibacillus sp. LMG 31458	Paenibacillaceae	Bacillales	Bacilli	Bacteria
WP_192266737.1	type III polyketide synthase [Paenibacillus sp. JNUCC-31]	Paenibacillus sp. JNUCC-31	Paenibacillaceae	Bacillales	Bacilli	Bacteria
WP_183520514.1	type III polyketide synthase [Paenibacillus illinoisensis]	Paenibacillus illinoisensis	Paenibacillaceae	Bacillales	Bacilli	Bacteria
WP_133384495.1	type III polyketide synthase [Paenibacillus amylolyticus]	Paenibacillus amylolyticus	Paenibacillaceae	Bacillales	Bacilli	Bacteria
WP_071290887.1	type III polyketide synthase [Curtobacterium sp. MCBA15_008]	Curtobacterium sp. MCBA15_008	Microbacteriaceae	Micrococcales	Actinobacteria	Bacteria
WP_120974076.1	type III polyketide synthase [Cohnella endophytica]	Cohnella endophytica	Paenibacillaceae	Bacillales	Bacilli	Bacteria
WP_127197429.1	type III polyketide synthase [Paenibacillus zeisoli]	Paenibacillus zeisoli	Paenibacillaceae	Bacillales	Bacilli	Bacteria
WP_056691797.1	type III polyketide synthase [Paenibacillus sp. Root52]	Paenibacillus sp. Root52	Paenibacillaceae	Bacillales	Bacilli	Bacteria
WP_071221843.1	type III polyketide synthase [Paenibacillus sp. LC231]	Paenibacillus sp. LC231	Paenibacillaceae	Bacillales	Bacilli	Bacteria
WP_153978347.1	type III polyketide synthase [Paenibacillus xylanilyticus]	Paenibacillus xylanilyticus	Paenibacillaceae	Bacillales	Bacilli	Bacteria
WP_193724934.1	type III polyketide synthase [Paenibacillus sp. P13VS]	Paenibacillus sp. P13VS	Paenibacillaceae	Bacillales	Bacilli	Bacteria
WP_175396538.1	type III polyketide synthase [Paenibacillus xylanilyticus]	Paenibacillus xylanilyticus	Paenibacillaceae	Bacillales	Bacilli	Bacteria
WP_091016884.1	type III polyketide synthase [Paenibacillus amylolyticus]	Paenibacillus amylolyticus	Paenibacillaceae	Bacillales	Bacilli	Bacteria
WP_090993953.1	type III polyketide synthase [Paenibacillus sp. OK003]	Paenibacillus sp. OK003	Paenibacillaceae	Bacillales	Bacilli	Bacteria
WP_169481690.1	type III polyketide synthase [Paenibacillus sp. SZ31]	Paenibacillus sp. SZ31	Paenibacillaceae	Bacillales	Bacilli	Bacteria
WP_128102046.1	type III polyketide synthase [Paenibacillus sp. DCT19]	Paenibacillus sp. DCT19	Paenibacillaceae	Bacillales	Bacilli	Bacteria
WP_009595310.1	type III polyketide synthase [Paenibacillus sp. HGF5]	Paenibacillus sp. HGF5	Paenibacillaceae	Bacillales	Bacilli	Bacteria
WP_091031368.1	type III polyketide synthase [Paenibacillus sp. CF095]	Paenibacillus sp. CF095	Paenibacillaceae	Bacillales	Bacilli	Bacteria
WP_018341499.1	type III polyketide synthase [Cytophaga aurantiaca]	Cytophaga aurantiaca	Cytophagaceae	Cytophagales	Cytophagia	Bacteria
WP_167266332.1	type III polyketide synthase [Paenarthrobacter ilicis]	Paenarthrobacter ilicis	Micrococcaceae	Micrococcales	Actinobacteria	Bacteria
WP_066301999.1	type III polyketide synthase [Arthrobacter luteolus]	Arthrobacter luteolus	Micrococcaceae	Micrococcales	Actinobacteria	Bacteria
WP_190861513.1	type III polyketide synthase [Paenibacillus sp. IB182493]	Paenibacillus sp. IB182493	Paenibacillaceae	Bacillales	Bacilli	Bacteria
WP_155988665.1	type III polyketide synthase [Paenibacillus massiliensis]	Paenibacillus massiliensis	Paenibacillaceae	Bacillales	Bacilli	Bacteria
WP_124114274.1	MULTISPECIES: type III polyketide synthase [Paenibacillus]	Paenibacillus	Paenibacillaceae	Bacillales	Bacilli	Bacteria
WP_076323294.1	type III polyketide synthase [Paenibacillus lautus]	Paenibacillus lautus	Paenibacillaceae	Bacillales	Bacilli	Bacteria
WP_090896815.1	MULTISPECIES: type III polyketide synthase [unclassified Paenibacillus]	unclassified Paenibacillus	Paenibacillaceae	Bacillales	Bacilli	Bacteria
WP_145047596.1	type III polyketide synthase [Paenibacillus xylanexedens]	Paenibacillus xylanexedens	Paenibacillaceae	Bacillales	Bacilli	Bacteria
WP_046681170.1	type III polyketide synthase [Paenibacillus sp. DMB20]	Paenibacillus sp. DMB20	Paenibacillaceae	Bacillales	Bacilli	Bacteria
WP_066615229.1	type III polyketide synthase [Rufibacter roseus]	Rufibacter roseus	Hymenobacteraceae	Cytophagales	Cytophagia	Bacteria
WP_095358245.1	type III polyketide synthase [Paenibacillus sp. 7523-1]	Paenibacillus sp. 7523-1	Paenibacillaceae	Bacillales	Bacilli	Bacteria
WP_068471268.1	type III polyketide synthase [Parachlamydia sp. C2]	Parachlamydia sp. C2	Parachlamydiaceae	Parachlamydiales	Chlamydiia	Bacteria
WP_145947870.1	type III polyketide synthase [Paenibacillus sp. Y412MC10]	Paenibacillus sp. Y412MC10	Paenibacillaceae	Bacillales	Bacilli	Bacteria
WP_089550265.1	type III polyketide synthase [Paenibacillus sp. SSG-1]	Paenibacillus sp. SSG-1	Paenibacillaceae	Bacillales	Bacilli	Bacteria
WP_063563404.1	MULTISPECIES: type III polyketide synthase [unclassified Paenibacillus]	unclassified Paenibacillus	Paenibacillaceae	Bacillales	Bacilli	Bacteria
WP_098744104.1	type III polyketide synthase [Paenibacillus sp. EZ-K15]	Paenibacillus sp. EZ-K15	Paenibacillaceae	Bacillales	Bacilli	Bacteria
WP_064638854.1	type III polyketide synthase [Paenibacillus sp. AD87]	Paenibacillus sp. AD87	Paenibacillaceae	Bacillales	Bacilli	Bacteria
WP_154578764.1	type III polyketide synthase [Arthrobacter sp. BL-252-APC-1A]	Arthrobacter sp. BL-252-APC-1A	Micrococcaceae	Micrococcales	Actinobacteria	Bacteria
WP_062409542.1	type III polyketide synthase [Paenibacillus naphthalenovorans]	Paenibacillus naphthalenovorans	Paenibacillaceae	Bacillales	Bacilli	Bacteria
WP_185670604.1	type III polyketide synthase [Cohnella nanjingensis]	Cohnella nanjingensis	Paenibacillaceae	Bacillales	Bacilli	Bacteria
WP_173187605.1	type III polyketide synthase [Paenibacillus frigoriresistens]	Paenibacillus frigoriresistens	Paenibacillaceae	Bacillales	Bacilli	Bacteria
WP_036655531.1	type III polyketide synthase [Paenibacillus wynnii]	Paenibacillus wynnii	Paenibacillaceae	Bacillales	Bacilli	Bacteria
WP_076330858.1	type III polyketide synthase [Paenibacillus amylolyticus]	Paenibacillus amylolyticus	Paenibacillaceae	Bacillales	Bacilli	Bacteria
WP_055239950.1	type III polyketide synthase [Arthrobacter sp. Edens01]	Arthrobacter sp. Edens01	Micrococcaceae	Micrococcales	Actinobacteria	Bacteria
WP_090805783.1	MULTISPECIES: type III polyketide synthase [unclassified Paenibacillus]	unclassified Paenibacillus	Paenibacillaceae	Bacillales	Bacilli	Bacteria
WP_133518223.1	type III polyketide synthase [Curtobacterium flaccumfaciens]	Curtobacterium flaccumfaciens	Microbacteriaceae	Micrococcales	Actinobacteria	Bacteria
WP_133234915.1	type III polyketide synthase [Paenibacillus piri]	Paenibacillus piri	Paenibacillaceae	Bacillales	Bacilli	Bacteria
WP_029199056.1	type III polyketide synthase [Paenibacillus alginolyticus]	Paenibacillus alginolyticus	Paenibacillaceae	Bacillales	Bacilli	Bacteria
WP_171629422.1	type III polyketide synthase [Paenibacillus sp. LMG 31461]	Paenibacillus sp. LMG 31461	Paenibacillaceae	Bacillales	Bacilli	Bacteria
WP_056620158.1	type III polyketide synthase [Paenibacillus sp. Soil750]	Paenibacillus sp. Soil750	Paenibacillaceae	Bacillales	Bacilli	Bacteria
WP_068663770.1	type III polyketide synthase [Paenibacillus oryzisoli]	Paenibacillus oryzisoli	Paenibacillaceae	Bacillales	Bacilli	Bacteria
WP_131450011.1	type III polyketide synthase [Flaviaesturariibacter flavus]	Flaviaesturariibacter flavus	Chitinophagaceae	Chitinophagales	Chitinophagia	Bacteria
WP_062324728.1	type III polyketide synthase [Paenibacillus pabuli]	Paenibacillus pabuli	Paenibacillaceae	Bacillales	Bacilli	Bacteria
WP_021470513.1	MULTISPECIES: type III polyketide synthase [Micrococcaceae]	Micrococcaceae	Micrococcaceae	Micrococcales	Actinobacteria	Bacteria
WP_145147193.1	type III polyketide synthase [Paenibacillus xylanexedens]	Paenibacillus xylanexedens	Paenibacillaceae	Bacillales	Bacilli	Bacteria
WP_068580106.1	type III polyketide synthase [Paenibacillus macquariensis]	Paenibacillus macquariensis	Paenibacillaceae	Bacillales	Bacilli	Bacteria
WP_126957754.1	type III polyketide synthase [Cohnella sp. AR92]	Cohnella sp. AR92	Paenibacillaceae	Bacillales	Bacilli	Bacteria
WP_166184356.1	type III polyketide synthase [Arthrobacter sp. AAC22]	Arthrobacter sp. AAC22	Micrococcaceae	Micrococcales	Actinobacteria	Bacteria
WP_019003933.1	type III polyketide synthase [Cohnella laeviribosi]	Cohnella laeviribosi	Paenibacillaceae	Bacillales	Bacilli	Bacteria
WP_179014087.1	type III polyketide synthase [Paenarthrobacter ureafaciens]	Paenarthrobacter ureafaciens	Micrococcaceae	Micrococcales	Actinobacteria	Bacteria
WP_193591324.1	type III polyketide synthase [Paenarthrobacter sp. YJN-5]	Paenarthrobacter sp. YJN-5	Micrococcaceae	Micrococcales	Actinobacteria	Bacteria
WP_194412396.1	type III polyketide synthase [Microbacterium yannicii]	Microbacterium yannicii	Microbacteriaceae	Micrococcales	Actinobacteria	Bacteria
WP_024631871.1	MULTISPECIES: type III polyketide synthase [Paenibacillus]	Paenibacillus	Paenibacillaceae	Bacillales	Bacilli	Bacteria
WP_062834052.1	type III polyketide synthase [Paenibacillus amylolyticus]	Paenibacillus amylolyticus	Paenibacillaceae	Bacillales	Bacilli	Bacteria
WP_042176853.1	type III polyketide synthase [Paenibacillus sp. FSL R7-0331]	Paenibacillus sp. FSL R7-0331	Paenibacillaceae	Bacillales	Bacilli	Bacteria
WP_127463256.1	type III polyketide synthase [Paenibacillus elgii]	Paenibacillus elgii	Paenibacillaceae	Bacillales	Bacilli	Bacteria
WP_028563498.1	type III polyketide synthase [Paenibacillus pinihumi]	Paenibacillus pinihumi	Paenibacillaceae	Bacillales	Bacilli	Bacteria
WP_132048619.1	type III polyketide synthase [Curtobacterium sp. PhB136]	Curtobacterium sp. PhB136	Microbacteriaceae	Micrococcales	Actinobacteria	Bacteria
WP_151736957.1	type III polyketide synthase [Paenibacillus tengchongensis]	Paenibacillus tengchongensis	Paenibacillaceae	Bacillales	Bacilli	Bacteria
WP_043121970.1	type III polyketide synthase [Sinomonas humi]	Sinomonas humi	Micrococcaceae	Micrococcales	Actinobacteria	Bacteria
WP_083513512.1	type III polyketide synthase [Curtobacterium luteum]	Curtobacterium luteum	Microbacteriaceae	Micrococcales	Actinobacteria	Bacteria
WP_053782040.1	type III polyketide synthase [Paenibacillus xylanivorans]	Paenibacillus xylanivorans	Paenibacillaceae	Bacillales	Bacilli	Bacteria
WP_165140328.1	type III polyketide synthase [Microbacterium endophyticum]	Microbacterium endophyticum	Microbacteriaceae	Micrococcales	Actinobacteria	Bacteria
WP_020616903.1	type III polyketide synthase [Paenibacillus daejeonensis]	Paenibacillus daejeonensis	Paenibacillaceae	Bacillales	Bacilli	Bacteria
WP_144869392.1	type III polyketide synthase [Paenibacillus ihbetae]	Paenibacillus ihbetae	Paenibacillaceae	Bacillales	Bacilli	Bacteria
WP_011774884.1	MULTISPECIES: type III polyketide synthase [Micrococcaceae]	Micrococcaceae	Micrococcaceae	Micrococcales	Actinobacteria	Bacteria
WP_152402747.1	type III polyketide synthase [Paenibacillus cellulositrophicus]	Paenibacillus cellulositrophicus	Paenibacillaceae	Bacillales	Bacilli	Bacteria
WP_110000964.1	MULTISPECIES: type III polyketide synthase [Paenibacillus]	Paenibacillus	Paenibacillaceae	Bacillales	Bacilli	Bacteria
WP_194120705.1	type III polyketide synthase [Dyadobacter sp. UP-52]	Dyadobacter sp. UP-52	Cytophagaceae	Cytophagales	Cytophagia	Bacteria
WP_079344214.1	type III polyketide synthase [Paenibacillus sp. VT-16-81]	Paenibacillus sp. VT-16-81	Paenibacillaceae	Bacillales	Bacilli	Bacteria
WP_123654059.1	MULTISPECIES: type III polyketide synthase [unclassified Curtobacterium]	unclassified Curtobacterium	Microbacteriaceae	Micrococcales	Actinobacteria	Bacteria
WP_069694433.1	MULTISPECIES: type III polyketide synthase [Micrococcaceae]	Micrococcaceae	Micrococcaceae	Micrococcales	Actinobacteria	Bacteria
WP_111619003.1	type III polyketide synthase [Paenibacillus pabuli]	Paenibacillus pabuli	Paenibacillaceae	Bacillales	Bacilli	Bacteria
WP_166759239.1	type III polyketide synthase [Frigoribacterium faeni]	Frigoribacterium faeni	Microbacteriaceae	Micrococcales	Actinobacteria	Bacteria
WP_136605834.1	type III polyketide synthase [Paenibacillus sp. YH-JAE5]	Paenibacillus sp. YH-JAE5	Paenibacillaceae	Bacillales	Bacilli	Bacteria
WP_099852745.1	MULTISPECIES: type III polyketide synthase [Paenibacillus]	Paenibacillus	Paenibacillaceae	Bacillales	Bacilli	Bacteria
WP_042203188.1	type III polyketide synthase [Paenibacillus camerounensis]	Paenibacillus camerounensis	Paenibacillaceae	Bacillales	Bacilli	Bacteria
WP_006210087.1	type III polyketide synthase [Paenibacillus vortex]	Paenibacillus vortex	Paenibacillaceae	Bacillales	Bacilli	Bacteria
WP_036639506.1	MULTISPECIES: type III polyketide synthase [Paenibacillus]	Paenibacillus	Paenibacillaceae	Bacillales	Bacilli	Bacteria
WP_191748749.1	type III polyketide synthase [Arthrobacter sp. Sa2BUA2]	Arthrobacter sp. Sa2BUA2	Micrococcaceae	Micrococcales	Actinobacteria	Bacteria
WP_194612757.1	type III polyketide synthase [Frigoribacterium sp. VKM Ac-2530]	Frigoribacterium sp. VKM Ac-2530	Microbacteriaceae	Micrococcales	Actinobacteria	Bacteria
WP_127602698.1	type III polyketide synthase [Paenibacillus chibensis]	Paenibacillus chibensis	Paenibacillaceae	Bacillales	Bacilli	Bacteria
WP_026939986.1	type III polyketide synthase [Humibacter albus]	Humibacter albus	Microbacteriaceae	Micrococcales	Actinobacteria	Bacteria
WP_172322519.1	type III polyketide synthase [Paenarthrobacter sp. CM16]	Paenarthrobacter sp. CM16	Micrococcaceae	Micrococcales	Actinobacteria	Bacteria
WP_151078699.1	MULTISPECIES: type III polyketide synthase [unclassified Hymenobacter]	unclassified Hymenobacter	Hymenobacteraceae	Cytophagales	Cytophagia	Bacteria
WP_116231638.1	type III polyketide synthase [Paenibacillus sp. VMFN-D1]	Paenibacillus sp. VMFN-D1	Paenibacillaceae	Bacillales	Bacilli	Bacteria
WP_152229544.1	type III polyketide synthase [Arthrobacter citreus]	Arthrobacter citreus	Micrococcaceae	Micrococcales	Actinobacteria	Bacteria
WP_101313686.1	type III polyketide synthase [Paenibacillus sp. BGI2013]	Paenibacillus sp. BGI2013	Paenibacillaceae	Bacillales	Bacilli	Bacteria
WP_162660729.1	type III polyketide synthase [Tuwongella immobilis]	Tuwongella immobilis	Gemmataceae	Gemmatales	Planctomycetia	Bacteria
WP_076153103.1	MULTISPECIES: type III polyketide synthase [Paenibacillus]	Paenibacillus	Paenibacillaceae	Bacillales	Bacilli	Bacteria
WP_099480408.1	type III polyketide synthase [Paenibacillus ihbetae]	Paenibacillus ihbetae	Paenibacillaceae	Bacillales	Bacilli	Bacteria
WP_182303778.1	type III polyketide synthase [Cohnella sp. KS 22]	Cohnella sp. KS 22	Paenibacillaceae	Bacillales	Bacilli	Bacteria
WP_017883151.1	type III polyketide synthase [Leucobacter sp. UCD-THU]	Leucobacter sp. UCD-THU	Microbacteriaceae	Micrococcales	Actinobacteria	Bacteria
WP_063479432.1	type III polyketide synthase [Paenibacillus glucanolyticus]	Paenibacillus glucanolyticus	Paenibacillaceae	Bacillales	Bacilli	Bacteria
WP_188767864.1	type III polyketide synthase [Emticicia aquatilis]	Emticicia aquatilis	Cytophagaceae	Cytophagales	Cytophagia	Bacteria
WP_076290996.1	type III polyketide synthase [Paenibacillus pabuli]	Paenibacillus pabuli	Paenibacillaceae	Bacillales	Bacilli	Bacteria
WP_106815454.1	type III polyketide synthase [Microbacterium timonense]	Microbacterium timonense	Microbacteriaceae	Micrococcales	Actinobacteria	Bacteria
WP_018777667.1	MULTISPECIES: type III polyketide synthase [Micrococcaceae]	Micrococcaceae	Micrococcaceae	Micrococcales	Actinobacteria	Bacteria
WP_026540723.1	MULTISPECIES: type III polyketide synthase [Micrococcaceae]	Micrococcaceae	Micrococcaceae	Micrococcales	Actinobacteria	Bacteria
WP_091486046.1	type III polyketide synthase [Microbacterium pygmaeum]	Microbacterium pygmaeum	Microbacteriaceae	Micrococcales	Actinobacteria	Bacteria
WP_071501859.1	type III polyketide synthase [Arsenicibacter rosenii]	Arsenicibacter rosenii	Cytophagaceae	Cytophagales	Cytophagia	Bacteria
WP_166290329.1	type III polyketide synthase [Leucobacter sp. HDW9C]	Leucobacter sp. HDW9C	Microbacteriaceae	Micrococcales	Actinobacteria	Bacteria
WP_025608361.1	type III polyketide synthase [Pontibacter actiniarum]	Pontibacter actiniarum	Hymenobacteraceae	Cytophagales	Cytophagia	Bacteria
WP_064722168.1	type III polyketide synthase [Paenarthrobacter nicotinovorans]	Paenarthrobacter nicotinovorans	Micrococcaceae	Micrococcales	Actinobacteria	Bacteria
WP_120112491.1	type III polyketide synthase [Paenibacillus pinisoli]	Paenibacillus pinisoli	Paenibacillaceae	Bacillales	Bacilli	Bacteria
WP_110822312.1	type III polyketide synthase [Paenibacillus illinoisensis]	Paenibacillus illinoisensis	Paenibacillaceae	Bacillales	Bacilli	Bacteria
WP_142939144.1	MULTISPECIES: type III polyketide synthase [Micrococcaceae]	Micrococcaceae	Micrococcaceae	Micrococcales	Actinobacteria	Bacteria
WP_090714000.1	type III polyketide synthase [Paenibacillus typhae]	Paenibacillus typhae	Paenibacillaceae	Bacillales	Bacilli	Bacteria
WP_136775630.1	type III polyketide synthase [Cohnella sp. CAU 1483]	Cohnella sp. CAU 1483	Paenibacillaceae	Bacillales	Bacilli	Bacteria
WP_074729501.1	type III polyketide synthase [Paenibacillus naphthalenovorans]	Paenibacillus naphthalenovorans	Paenibacillaceae	Bacillales	Bacilli	Bacteria
WP_145318184.1	type III polyketide synthase [Paenibacillus xylanexedens]	Paenibacillus xylanexedens	Paenibacillaceae	Bacillales	Bacilli	Bacteria
WP_068655376.1	type III polyketide synthase [Paenibacillus crassostreae]	Paenibacillus crassostreae	Paenibacillaceae	Bacillales	Bacilli	Bacteria
WP_169088396.1	type III polyketide synthase [Paenibacillus sp. PL91]	Paenibacillus sp. PL91	Paenibacillaceae	Bacillales	Bacilli	Bacteria
WP_137760320.1	type III polyketide synthase [Pontibacter sp. SGAir0037]	Pontibacter sp. SGAir0037	Hymenobacteraceae	Cytophagales	Cytophagia	Bacteria
WP_070349440.1	type III polyketide synthase [Arthrobacter sp. SW1]	Arthrobacter sp. SW1	Micrococcaceae	Micrococcales	Actinobacteria	Bacteria
WP_123043615.1	type III polyketide synthase [Cohnella candidum]	Cohnella candidum	Paenibacillaceae	Bacillales	Bacilli	Bacteria
WP_163753184.1	type III polyketide synthase [Paenibacillus sp. ALJ109b]	Paenibacillus sp. ALJ109b	Paenibacillaceae	Bacillales	Bacilli	Bacteria
WP_076249402.1	type III polyketide synthase [Paenibacillus amylolyticus]	Paenibacillus amylolyticus	Paenibacillaceae	Bacillales	Bacilli	Bacteria
WP_191004318.1	type III polyketide synthase [Hymenobacter sp. BT664]	Hymenobacter sp. BT664	Hymenobacteraceae	Cytophagales	Cytophagia	Bacteria
WP_066832018.1	type III polyketide synthase [Rufibacter ruber]	Rufibacter ruber	Hymenobacteraceae	Cytophagales	Cytophagia	Bacteria
WP_028553487.1	type III polyketide synthase [Paenibacillus sp. URHA0014]	Paenibacillus sp. URHA0014	Paenibacillaceae	Bacillales	Bacilli	Bacteria
WP_163633425.1	type III polyketide synthase [Microbacterium sp. B35-04]	Microbacterium sp. B35-04	Microbacteriaceae	Micrococcales	Actinobacteria	Bacteria
WP_163615872.1	type III polyketide synthase [Microbacterium sp. B35-30]	Microbacterium sp. B35-30	Microbacteriaceae	Micrococcales	Actinobacteria	Bacteria
WP_159699474.1	type III polyketide synthase [Arthrobacter sp. 18067]	Arthrobacter sp. 18067	Micrococcaceae	Micrococcales	Actinobacteria	Bacteria
WP_047842869.1	type III polyketide synthase [Paenibacillus sp. VT-400]	Paenibacillus sp. VT-400	Paenibacillaceae	Bacillales	Bacilli	Bacteria
WP_068774838.1	type III polyketide synthase [Paenibacillus sp. FJAT-26967]	Paenibacillus sp. FJAT-26967	Paenibacillaceae	Bacillales	Bacilli	Bacteria
WP_024816760.1	type III polyketide synthase [Arthrobacter sp. 31Y]	Arthrobacter sp. 31Y	Micrococcaceae	Micrococcales	Actinobacteria	Bacteria
WP_053385403.1	type III polyketide synthase [Leucobacter celer]	Leucobacter celer	Microbacteriaceae	Micrococcales	Actinobacteria	Bacteria
WP_113730051.1	type III polyketide synthase [Bacillus sp. SRB_336]	Bacillus sp. SRB_336	Bacillaceae	Bacillales	Bacilli	Bacteria
WP_133796907.1	type III polyketide synthase [Prosthecobacter fusiformis]	Prosthecobacter fusiformis	Verrucomicrobiaceae	Verrucomicrobiales	Verrucomicrobiae	Bacteria
WP_105691719.1	MULTISPECIES: type III polyketide synthase [unclassified Arthrobacter]	unclassified Arthrobacter	Micrococcaceae	Micrococcales	Actinobacteria	Bacteria
WP_062068850.1	type III polyketide synthase [Arthrobacter sp. EpRS71]	Arthrobacter sp. EpRS71	Micrococcaceae	Micrococcales	Actinobacteria	Bacteria
WP_068724308.1	type III polyketide synthase [Paenibacillus sp. DMB5]	Paenibacillus sp. DMB5	Paenibacillaceae	Bacillales	Bacilli	Bacteria
WP_145137417.1	type III polyketide synthase [Paenibacillus sp. Y412MC10]	Paenibacillus sp. Y412MC10	Paenibacillaceae	Bacillales	Bacilli	Bacteria
WP_089595150.1	type III polyketide synthase [Arthrobacter sp. YN]	Arthrobacter sp. YN	Micrococcaceae	Micrococcales	Actinobacteria	Bacteria
WP_113052391.1	type III polyketide synthase [Paenibacillus taichungensis]	Paenibacillus taichungensis	Paenibacillaceae	Bacillales	Bacilli	Bacteria
WP_138135806.1	type III polyketide synthase [Pseudarthrobacter sp. NamE2]	Pseudarthrobacter sp. NamE2	Micrococcaceae	Micrococcales	Actinobacteria	Bacteria
WP_022908646.1	type III polyketide synthase [Curtobacterium sp. B18]	Curtobacterium sp. B18	Microbacteriaceae	Micrococcales	Actinobacteria	Bacteria
WP_076327674.1	type III polyketide synthase [Paenibacillus amylolyticus]	Paenibacillus amylolyticus	Paenibacillaceae	Bacillales	Bacilli	Bacteria
WP_076171818.1	type III polyketide synthase [Paenibacillus rhizosphaerae]	Paenibacillus rhizosphaerae	Paenibacillaceae	Bacillales	Bacilli	Bacteria
WP_127121754.1	type III polyketide synthase [Chryseotalea sanaruensis]	Chryseotalea sanaruensis	Cytophagaceae	Cytophagales	Cytophagia	Bacteria
WP_116048554.1	type III polyketide synthase [Paenibacillus paeoniae]	Paenibacillus paeoniae	Paenibacillaceae	Bacillales	Bacilli	Bacteria
WP_066038579.1	type III polyketide synthase [Herbiconiux solani]	Herbiconiux solani	Microbacteriaceae	Micrococcales	Actinobacteria	Bacteria
WP_036670820.1	type III polyketide synthase [Paenibacillus sp. FSL R5-192]	Paenibacillus sp. FSL R5-192	Paenibacillaceae	Bacillales	Bacilli	Bacteria
WP_100528060.1	type III polyketide synthase [Paenibacillus sp. GM1FR]	Paenibacillus sp. GM1FR	Paenibacillaceae	Bacillales	Bacilli	Bacteria
WP_124114586.1	type III polyketide synthase [Paenibacillus xylanexedens]	Paenibacillus xylanexedens	Paenibacillaceae	Bacillales	Bacilli	Bacteria
WP_090724181.1	type III polyketide synthase [Paenibacillus sp. PDC88]	Paenibacillus sp. PDC88	Paenibacillaceae	Bacillales	Bacilli	Bacteria
WP_157337310.1	type III polyketide synthase [Paenibacillus sp. N10]	Paenibacillus sp. N10	Paenibacillaceae	Bacillales	Bacilli	Bacteria
WP_105442362.1	type III polyketide synthase [Paenibacillus sp. AR247]	Paenibacillus sp. AR247	Paenibacillaceae	Bacillales	Bacilli	Bacteria
WP_127548353.1	type III polyketide synthase [Paenibacillus amylolyticus]	Paenibacillus amylolyticus	Paenibacillaceae	Bacillales	Bacilli	Bacteria
WP_189075543.1	type III polyketide synthase [Paenarthrobacter nicotinovorans]	Paenarthrobacter nicotinovorans	Micrococcaceae	Micrococcales	Actinobacteria	Bacteria
WP_068650404.1	type III polyketide synthase [Paenibacillus antarcticus]	Paenibacillus antarcticus	Paenibacillaceae	Bacillales	Bacilli	Bacteria
WP_145024671.1	type III polyketide synthase [Paenibacillus sp. Y412MC10]	Paenibacillus sp. Y412MC10	Paenibacillaceae	Bacillales	Bacilli	Bacteria
WP_192042173.1	type III polyketide synthase [Frigoribacterium sp. CFBP 8766]	Frigoribacterium sp. CFBP 8766	Microbacteriaceae	Micrococcales	Actinobacteria	Bacteria
WP_090821503.1	MULTISPECIES: type III polyketide synthase [unclassified Arthrobacter]	unclassified Arthrobacter	Micrococcaceae	Micrococcales	Actinobacteria	Bacteria
WP_022821795.1	type III polyketide synthase [Hymenobacter norwichensis]	Hymenobacter norwichensis	Hymenobacteraceae	Cytophagales	Cytophagia	Bacteria
WP_169504409.1	type III polyketide synthase [Paenibacillus lemnae]	Paenibacillus lemnae	Paenibacillaceae	Bacillales	Bacilli	Bacteria
WP_145317579.1	type III polyketide synthase [Paenibacillus xylanexedens]	Paenibacillus xylanexedens	Paenibacillaceae	Bacillales	Bacilli	Bacteria
WP_144648320.1	type III polyketide synthase [Paenarthrobacter nitroguajacolicus]	Paenarthrobacter nitroguajacolicus	Micrococcaceae	Micrococcales	Actinobacteria	Bacteria
WP_182513546.1	type III polyketide synthase [Rufibacter quisquiliarum]	Rufibacter quisquiliarum	Hymenobacteraceae	Cytophagales	Cytophagia	Bacteria
WP_036689531.1	type III polyketide synthase [Paenibacillus tyrfis]	Paenibacillus tyrfis	Paenibacillaceae	Bacillales	Bacilli	Bacteria
WP_176634422.1	type III polyketide synthase [Arthrobacter sp. AETb3-4]	Arthrobacter sp. AETb3-4	Micrococcaceae	Micrococcales	Actinobacteria	Bacteria
WP_111117099.1	type III polyketide synthase [Curtobacterium sp. MCPF17_002]	Curtobacterium sp. MCPF17_002	Microbacteriaceae	Micrococcales	Actinobacteria	Bacteria
WP_152126858.1	type III polyketide synthase [Rudanella paleaurantiibacter]	Rudanella paleaurantiibacter	Cytophagaceae	Cytophagales	Cytophagia	Bacteria
WP_095606203.1	type III polyketide synthase [Aliifodinibius sp. WN023]	Aliifodinibius sp. WN023	Balneolaceae	Balneolales	Balneolia	Bacteria
WP_138444796.1	type III polyketide synthase [Sinomonas susongensis]	Sinomonas susongensis	Micrococcaceae	Micrococcales	Actinobacteria	Bacteria
WP_141283527.1	type III polyketide synthase [Paenarthrobacter aurescens]	Paenarthrobacter aurescens	Micrococcaceae	Micrococcales	Actinobacteria	Bacteria
WP_124907122.1	type III polyketide synthase [Larkinella knui]	Larkinella knui	Cytophagaceae	Cytophagales	Cytophagia	Bacteria
WP_119076236.1	type III polyketide synthase [Leucobacter sp. wl10]	Leucobacter sp. wl10	Microbacteriaceae	Micrococcales	Actinobacteria	Bacteria
WP_140619918.1	type III polyketide synthase [Pontibacter sp. HB172049]	Pontibacter sp. HB172049	Hymenobacteraceae	Cytophagales	Cytophagia	Bacteria
WP_057309685.1	type III polyketide synthase [Paenibacillus sp. Soil766]	Paenibacillus sp. Soil766	Paenibacillaceae	Bacillales	Bacilli	Bacteria
WP_047910512.1	type III polyketide synthase [Paenibacillus sp. TCA20]	Paenibacillus sp. TCA20	Paenibacillaceae	Bacillales	Bacilli	Bacteria
WP_150367333.1	type III polyketide synthase [Paenibacillus sp. UASWS1643]	Paenibacillus sp. UASWS1643	Paenibacillaceae	Bacillales	Bacilli	Bacteria
WP_165245443.1	type III polyketide synthase [Paludisphaera soli]	Paludisphaera soli	Isosphaeraceae	Isosphaerales	Planctomycetia	Bacteria
WP_160091125.1	type III polyketide synthase [Rathayibacter sp. VKM Ac-2804]	Rathayibacter sp. VKM Ac-2804	Microbacteriaceae	Micrococcales	Actinobacteria	Bacteria
WP_168485267.1	type III polyketide synthase [Arthrobacter sp. E918]	Arthrobacter sp. E918	Micrococcaceae	Micrococcales	Actinobacteria	Bacteria
WP_074094973.1	type III polyketide synthase [Paenibacillus xylanexedens]	Paenibacillus xylanexedens	Paenibacillaceae	Bacillales	Bacilli	Bacteria
WP_170862420.1	type III polyketide synthase [Paenibacillus sp. 453mf]	Paenibacillus sp. 453mf	Paenibacillaceae	Bacillales	Bacilli	Bacteria
WP_165072304.1	type III polyketide synthase [Paludisphaera sp. JC665]	Paludisphaera sp. JC665	Isosphaeraceae	Isosphaerales	Planctomycetia	Bacteria
WP_192131714.1	type III polyketide synthase [Paenibacillus sp. CFBP 13594]	Paenibacillus sp. CFBP 13594	Paenibacillaceae	Bacillales	Bacilli	Bacteria
WP_119800964.1	type III polyketide synthase [Paenibacillus sp. 1011MAR3C5]	Paenibacillus sp. 1011MAR3C5	Paenibacillaceae	Bacillales	Bacilli	Bacteria
WP_145159023.1	MULTISPECIES: type III polyketide synthase [Paenibacillus]	Paenibacillus	Paenibacillaceae	Bacillales	Bacilli	Bacteria
WP_028404580.1	MULTISPECIES: type III polyketide synthase [Bacillales]	Bacillales	NA	Bacillales	Bacilli	Bacteria
WP_146362913.1	type III polyketide synthase [Arthrobacter sp. 208]	Arthrobacter sp. 208	Micrococcaceae	Micrococcales	Actinobacteria	Bacteria
WP_183582949.1	type III polyketide synthase [Paenibacillus rhizosphaerae]	Paenibacillus rhizosphaerae	Paenibacillaceae	Bacillales	Bacilli	Bacteria
WP_149846616.1	type III polyketide synthase [Paenibacillus sp. 37]	Paenibacillus sp. 37	Paenibacillaceae	Bacillales	Bacilli	Bacteria
WP_017688606.1	type III polyketide synthase [Paenibacillus sp. PAMC 26794]	Paenibacillus sp. PAMC 26794	Paenibacillaceae	Bacillales	Bacilli	Bacteria
WP_091016479.1	type III polyketide synthase [Paenibacillus amylolyticus]	Paenibacillus amylolyticus	Paenibacillaceae	Bacillales	Bacilli	Bacteria
WP_070731963.1	type III polyketide synthase [Hymenobacter glacialis]	Hymenobacter glacialis	Hymenobacteraceae	Cytophagales	Cytophagia	Bacteria
WP_173251061.1	type III polyketide synthase [Rathayibacter sp. VKM Ac-2835]	Rathayibacter sp. VKM Ac-2835	Microbacteriaceae	Micrococcales	Actinobacteria	Bacteria
WP_017200973.1	type III polyketide synthase [Arthrobacter sp. M2012083]	Arthrobacter sp. M2012083	Micrococcaceae	Micrococcales	Actinobacteria	Bacteria
WP_152272622.1	type III polyketide synthase [Arthrobacter sp. 785]	Arthrobacter sp. 785	Micrococcaceae	Micrococcales	Actinobacteria	Bacteria
WP_146337537.1	type III polyketide synthase [Arthrobacter sp. UKPF54-2]	Arthrobacter sp. UKPF54-2	Micrococcaceae	Micrococcales	Actinobacteria	Bacteria
WP_114380167.1	type III polyketide synthase [Paenibacillus prosopidis]	Paenibacillus prosopidis	Paenibacillaceae	Bacillales	Bacilli	Bacteria
WP_076312662.1	type III polyketide synthase [Paenibacillus sp. FSL H7-0326]	Paenibacillus sp. FSL H7-0326	Paenibacillaceae	Bacillales	Bacilli	Bacteria
WP_044878249.1	type III polyketide synthase [Paenibacillus sp. IHBB 10380]	Paenibacillus sp. IHBB 10380	Paenibacillaceae	Bacillales	Bacilli	Bacteria
WP_163876826.1	type III polyketide synthase [Paenibacillus favisporus]	Paenibacillus favisporus	Paenibacillaceae	Bacillales	Bacilli	Bacteria
WP_076229518.1	type III polyketide synthase [Paenibacillus sp. FSL H7-0331]	Paenibacillus sp. FSL H7-0331	Paenibacillaceae	Bacillales	Bacilli	Bacteria
WP_092676773.1	type III polyketide synthase [Siccationidurans arizonensis]	Siccationidurans arizonensis	Hymenobacteraceae	Cytophagales	Cytophagia	Bacteria
WP_090585682.1	type III polyketide synthase [Arthrobacter subterraneus]	Arthrobacter subterraneus	Micrococcaceae	Micrococcales	Actinobacteria	Bacteria
WP_157580670.1	type III polyketide synthase [Rudanella lutea]	Rudanella lutea	Cytophagaceae	Cytophagales	Cytophagia	Bacteria
WP_105598634.1	MULTISPECIES: type III polyketide synthase [unclassified Paenibacillus]	unclassified Paenibacillus	Paenibacillaceae	Bacillales	Bacilli	Bacteria
WP_067949498.1	type III polyketide synthase [Agromyces sp. NDB4Y10]	Agromyces sp. NDB4Y10	Microbacteriaceae	Micrococcales	Actinobacteria	Bacteria
WP_076211917.1	type III polyketide synthase [Paenibacillus sp. FSL R5-0765]	Paenibacillus sp. FSL R5-0765	Paenibacillaceae	Bacillales	Bacilli	Bacteria
WP_144658867.1	type III polyketide synthase [Paenarthrobacter nicotinovorans]	Paenarthrobacter nicotinovorans	Micrococcaceae	Micrococcales	Actinobacteria	Bacteria
WP_105409402.1	type III polyketide synthase [Paenibacillus sp. PCH8]	Paenibacillus sp. PCH8	Paenibacillaceae	Bacillales	Bacilli	Bacteria
WP_145105954.1	type III polyketide synthase [Gimesia panareensis]	Gimesia panareensis	Planctomycetaceae	Planctomycetales	Planctomycetia	Bacteria
WP_084445384.1	type III polyketide synthase [Hymenobacter roseosalivarius]	Hymenobacter roseosalivarius	Hymenobacteraceae	Cytophagales	Cytophagia	Bacteria
WP_194383980.1	type III polyketide synthase [Microbacterium sp. A18JL200]	Microbacterium sp. A18JL200	Microbacteriaceae	Micrococcales	Actinobacteria	Bacteria
WP_111146317.1	type III polyketide synthase [Paenibacillus sambharensis]	Paenibacillus sambharensis	Paenibacillaceae	Bacillales	Bacilli	Bacteria
WP_144710821.1	type III polyketide synthase [Curtobacterium pusillum]	Curtobacterium pusillum	Microbacteriaceae	Micrococcales	Actinobacteria	Bacteria
WP_107573768.1	type III polyketide synthase [Rathayibacter caricis]	Rathayibacter caricis	Microbacteriaceae	Micrococcales	Actinobacteria	Bacteria
WP_133384675.1	type III polyketide synthase [Paenibacillus amylolyticus]	Paenibacillus amylolyticus	Paenibacillaceae	Bacillales	Bacilli	Bacteria
WP_039873277.1	type III polyketide synthase [Paenibacillus sp. FSL R7-0273]	Paenibacillus sp. FSL R7-0273	Paenibacillaceae	Bacillales	Bacilli	Bacteria
WP_136612198.1	type III polyketide synthase [Sinomonas albida]	Sinomonas albida	Micrococcaceae	Micrococcales	Actinobacteria	Bacteria
WP_083048914.1	type III polyketide synthase [Marispirochaeta aestuarii]	Marispirochaeta aestuarii	Spirochaetaceae	Spirochaetales	Spirochaetia	Bacteria
WP_152275296.1	type III polyketide synthase [Arthrobacter koreensis]	Arthrobacter koreensis	Micrococcaceae	Micrococcales	Actinobacteria	Bacteria
WP_144720382.1	type III polyketide synthase [Agrococcus jejuensis]	Agrococcus jejuensis	Microbacteriaceae	Micrococcales	Actinobacteria	Bacteria
WP_091470769.1	type III polyketide synthase [Paenarthrobacter nitroguajacolicus]	Paenarthrobacter nitroguajacolicus	Micrococcaceae	Micrococcales	Actinobacteria	Bacteria
WP_188532182.1	type III polyketide synthase [Paenibacillus abyssi]	Paenibacillus abyssi	Paenibacillaceae	Bacillales	Bacilli	Bacteria
WP_036608178.1	type III polyketide synthase [Paenibacillus sp. FSL H7-689]	Paenibacillus sp. FSL H7-689	Paenibacillaceae	Bacillales	Bacilli	Bacteria
WP_126693614.1	type III polyketide synthase [Hymenobacter gummosus]	Hymenobacter gummosus	Hymenobacteraceae	Cytophagales	Cytophagia	Bacteria
WP_088844501.1	type III polyketide synthase [Hymenobacter gelipurpurascens]	Hymenobacter gelipurpurascens	Hymenobacteraceae	Cytophagales	Cytophagia	Bacteria
WP_024357570.1	type III polyketide synthase [Leucobacter chironomi]	Leucobacter chironomi	Microbacteriaceae	Micrococcales	Actinobacteria	Bacteria
WP_179016574.1	type III polyketide synthase [Paenarthrobacter nitroguajacolicus]	Paenarthrobacter nitroguajacolicus	Micrococcaceae	Micrococcales	Actinobacteria	Bacteria
WP_139993230.1	type III polyketide synthase [Paenibacillus paridis]	Paenibacillus paridis	Paenibacillaceae	Bacillales	Bacilli	Bacteria
WP_015236862.1	type III polyketide synthase [Deinococcus peraridilitoris]	Deinococcus peraridilitoris	Deinococcaceae	Deinococcales	Deinococci	Bacteria
WP_142456172.1	type III polyketide synthase [Gracilimonas mengyeensis]	Gracilimonas mengyeensis	Balneolaceae	Balneolales	Balneolia	Bacteria
WP_178992735.1	type III polyketide synthase [Paenarthrobacter nitroguajacolicus]	Paenarthrobacter nitroguajacolicus	Micrococcaceae	Micrococcales	Actinobacteria	Bacteria
WP_179435397.1	type III polyketide synthase [Lysinimonas sp. SLBN-160]	Lysinimonas sp. SLBN-160	Microbacteriaceae	Micrococcales	Actinobacteria	Bacteria
WP_091030798.1	type III polyketide synthase [Paenibacillus sp. CF095]	Paenibacillus sp. CF095	Paenibacillaceae	Bacillales	Bacilli	Bacteria
WP_094596907.1	type III polyketide synthase [Paenibacillus sp. XY044]	Paenibacillus sp. XY044	Paenibacillaceae	Bacillales	Bacilli	Bacteria
WP_130110972.1	type III polyketide synthase [Leucobacter triazinivorans]	Leucobacter triazinivorans	Microbacteriaceae	Micrococcales	Actinobacteria	Bacteria
WP_157564054.1	type III polyketide synthase [Hymenobacter sp. HMF4947]	Hymenobacter sp. HMF4947	Hymenobacteraceae	Cytophagales	Cytophagia	Bacteria
WP_173288649.1	type III polyketide synthase [Rathayibacter sp. VKM Ac-2857]	Rathayibacter sp. VKM Ac-2857	Microbacteriaceae	Micrococcales	Actinobacteria	Bacteria
WP_145147539.1	type III polyketide synthase [Paenibacillus xylanexedens]	Paenibacillus xylanexedens	Paenibacillaceae	Bacillales	Bacilli	Bacteria
WP_076317964.1	type III polyketide synthase [Paenibacillus amylolyticus]	Paenibacillus amylolyticus	Paenibacillaceae	Bacillales	Bacilli	Bacteria
WP_078813750.1	type III polyketide synthase [Prosthecobacter debontii]	Prosthecobacter debontii	Verrucomicrobiaceae	Verrucomicrobiales	Verrucomicrobiae	Bacteria
WP_149597402.1	type III polyketide synthase [Glutamicibacter sp. ZJUTW]	Glutamicibacter sp. ZJUTW	Micrococcaceae	Micrococcales	Actinobacteria	Bacteria
WP_162055518.1	type III polyketide synthase [Pontibacter sp. TRT317]	Pontibacter sp. TRT317	Hymenobacteraceae	Cytophagales	Cytophagia	Bacteria
WP_074711423.1	type III polyketide synthase [Arthrobacter alpinus]	Arthrobacter alpinus	Micrococcaceae	Micrococcales	Actinobacteria	Bacteria
WP_073706896.1	type III polyketide synthase [Glutamicibacter sp. 0426]	Glutamicibacter sp. 0426	Micrococcaceae	Micrococcales	Actinobacteria	Bacteria
WP_191808820.1	type III polyketide synthase [Arthrobacter sp. Sa2CUA1]	Arthrobacter sp. Sa2CUA1	Micrococcaceae	Micrococcales	Actinobacteria	Bacteria
WP_175328574.1	type III polyketide synthase [Curtobacterium luteum]	Curtobacterium luteum	Microbacteriaceae	Micrococcales	Actinobacteria	Bacteria
WP_133271465.1	type III polyketide synthase [Hymenobacter sp. 17J36-26]	Hymenobacter sp. 17J36-26	Hymenobacteraceae	Cytophagales	Cytophagia	Bacteria
WP_149100525.1	type III polyketide synthase [Rufibacter glacialis]	Rufibacter glacialis	Hymenobacteraceae	Cytophagales	Cytophagia	Bacteria
WP_076331051.1	type III polyketide synthase [Paenibacillus amylolyticus]	Paenibacillus amylolyticus	Paenibacillaceae	Bacillales	Bacilli	Bacteria
WP_071843113.1	type III polyketide synthase [Pontibacter korlensis]	Pontibacter korlensis	Hymenobacteraceae	Cytophagales	Cytophagia	Bacteria
WP_102715096.1	type III polyketide synthase [Paenibacillus castaneae]	Paenibacillus castaneae	Paenibacillaceae	Bacillales	Bacilli	Bacteria
WP_159734165.1	type III polyketide synthase [Arthrobacter sp. 9V]	Arthrobacter sp. 9V	Micrococcaceae	Micrococcales	Actinobacteria	Bacteria
WP_065387909.1	type III polyketide synthase [Bacillus sp. FJAT-26390]	Bacillus sp. FJAT-26390	Bacillaceae	Bacillales	Bacilli	Bacteria
WP_123507477.1	type III polyketide synthase [Frondihabitans sp. PhB188]	Frondihabitans sp. PhB188	Microbacteriaceae	Micrococcales	Actinobacteria	Bacteria
WP_062130795.1	type III polyketide synthase [Demequina aestuarii]	Demequina aestuarii	Demequinaceae	Micrococcales	Actinobacteria	Bacteria
WP_066221229.1	type III polyketide synthase [Balneola sp. EhC07]	Balneola sp. EhC07	Balneolaceae	Balneolales	Balneolia	Bacteria
WP_108210435.1	type III polyketide synthase [Pontibacter mucosus]	Pontibacter mucosus	Hymenobacteraceae	Cytophagales	Cytophagia	Bacteria
WP_141356336.1	type III polyketide synthase [Glutamicibacter nicotianae]	Glutamicibacter nicotianae	Micrococcaceae	Micrococcales	Actinobacteria	Bacteria
WP_167045398.1	type III polyketide synthase [Microbacterium halimionae]	Microbacterium halimionae	Microbacteriaceae	Micrococcales	Actinobacteria	Bacteria
WP_044577955.1	type III polyketide synthase [Arthrobacter alpinus]	Arthrobacter alpinus	Micrococcaceae	Micrococcales	Actinobacteria	Bacteria
WP_092101511.1	type III polyketide synthase [Pontibacter chinhatensis]	Pontibacter chinhatensis	Hymenobacteraceae	Cytophagales	Cytophagia	Bacteria
WP_194782246.1	type III polyketide synthase [Arthrobacter gandavensis]	Arthrobacter gandavensis	Micrococcaceae	Micrococcales	Actinobacteria	Bacteria
WP_073851669.1	type III polyketide synthase [Pontibacter sp. S10-8]	Pontibacter sp. S10-8	Hymenobacteraceae	Cytophagales	Cytophagia	Bacteria
WP_103680816.1	type III polyketide synthase [Alkalispirochaeta sphaeroplastigenens]	Alkalispirochaeta sphaeroplastigenens	Spirochaetaceae	Spirochaetales	Spirochaetia	Bacteria
WP_110896184.1	type III polyketide synthase [Paenibacillus barcinonensis]	Paenibacillus barcinonensis	Paenibacillaceae	Bacillales	Bacilli	Bacteria
WP_048921711.1	type III polyketide synthase [Rufibacter radiotolerans]	Rufibacter radiotolerans	Hymenobacteraceae	Cytophagales	Cytophagia	Bacteria
WP_091607684.1	type III polyketide synthase [Arthrobacter koreensis]	Arthrobacter koreensis	Micrococcaceae	Micrococcales	Actinobacteria	Bacteria
WP_133725862.1	type III polyketide synthase [Nesterenkonia aurantiaca]	Nesterenkonia aurantiaca	Micrococcaceae	Micrococcales	Actinobacteria	Bacteria
WP_114598112.1	type III polyketide synthase [Microbacterium arborescens]	Microbacterium arborescens	Microbacteriaceae	Micrococcales	Actinobacteria	Bacteria
WP_103994061.1	type III polyketide synthase [Paenibacillus sp. UNC499MF]	Paenibacillus sp. UNC499MF	Paenibacillaceae	Bacillales	Bacilli	Bacteria
WP_138755589.1	type III polyketide synthase [Paenibacillus sinopodophylli]	Paenibacillus sinopodophylli	Paenibacillaceae	Bacillales	Bacilli	Bacteria
WP_062834294.1	type III polyketide synthase [Paenibacillus amylolyticus]	Paenibacillus amylolyticus	Paenibacillaceae	Bacillales	Bacilli	Bacteria
WP_144847915.1	type III polyketide synthase [Paenibacillus sp. JC52]	Paenibacillus sp. JC52	Paenibacillaceae	Bacillales	Bacilli	Bacteria
WP_091165766.1	type III polyketide synthase [Paenibacillus sp. 1_12]	Paenibacillus sp. 1_12	Paenibacillaceae	Bacillales	Bacilli	Bacteria
WP_176615613.1	type III polyketide synthase [Arthrobacter sp. SDTb3-6]	Arthrobacter sp. SDTb3-6	Micrococcaceae	Micrococcales	Actinobacteria	Bacteria
WP_184181396.1	type III polyketide synthase [Paenibacillus sp. JGP012]	Paenibacillus sp. JGP012	Paenibacillaceae	Bacillales	Bacilli	Bacteria
WP_184116504.1	type III polyketide synthase [Deinococcus metalli]	Deinococcus metalli	Deinococcaceae	Deinococcales	Deinococci	Bacteria
WP_076668931.1	type III polyketide synthase [Pontibacter indicus]	Pontibacter indicus	Hymenobacteraceae	Cytophagales	Cytophagia	Bacteria
WP_092018679.1	type III polyketide synthase [Pseudarcicella hirudinis]	Pseudarcicella hirudinis	Cytophagaceae	Cytophagales	Cytophagia	Bacteria
WP_166779611.1	type III polyketide synthase [Curtobacterium flaccumfaciens]	Curtobacterium flaccumfaciens	Microbacteriaceae	Micrococcales	Actinobacteria	Bacteria
WP_022905064.1	type III polyketide synthase [Curtobacterium sp. B8]	Curtobacterium sp. B8	Microbacteriaceae	Micrococcales	Actinobacteria	Bacteria
WP_189348105.1	type III polyketide synthase [Zhihengliuella salsuginis]	Zhihengliuella salsuginis	Micrococcaceae	Micrococcales	Actinobacteria	Bacteria
WP_026544615.1	type III polyketide synthase [Arthrobacter sp. 35/47]	Arthrobacter sp. 35/47	Micrococcaceae	Micrococcales	Actinobacteria	Bacteria
WP_141504558.1	type III polyketide synthase [Paenibacillus luteus]	Paenibacillus luteus	Paenibacillaceae	Bacillales	Bacilli	Bacteria
WP_168152586.1	type III polyketide synthase [Paeniglutamicibacter sp. ANT13_2]	Paeniglutamicibacter sp. ANT13_2	Micrococcaceae	Micrococcales	Actinobacteria	Bacteria
WP_102158279.1	type III polyketide synthase [Zhihengliuella halotolerans]	Zhihengliuella halotolerans	Micrococcaceae	Micrococcales	Actinobacteria	Bacteria
WP_141860638.1	type III polyketide synthase [Curtobacterium citreum]	Curtobacterium citreum	Microbacteriaceae	Micrococcales	Actinobacteria	Bacteria
WP_055814570.1	naringenin-chalcone synthase [Frigoribacterium sp. Leaf172]	Frigoribacterium sp. Leaf172	Microbacteriaceae	Micrococcales	Actinobacteria	Bacteria
WP_113960985.1	type III polyketide synthase [Roseimicrobium gellanilyticum]	Roseimicrobium gellanilyticum	Verrucomicrobiaceae	Verrucomicrobiales	Verrucomicrobiae	Bacteria
WP_101444244.1	type III polyketide synthase [Pontibacter ramchanderi]	Pontibacter ramchanderi	Hymenobacteraceae	Cytophagales	Cytophagia	Bacteria
WP_129384739.1	type III polyketide synthase [Sphingosinicella sp. BN140058]	Sphingosinicella sp. BN140058	Sphingomonadaceae	Sphingomonadales	Alphaproteobacteria	Bacteria
WP_111271235.1	type III polyketide synthase [Paenibacillus silvae]	Paenibacillus silvae	Paenibacillaceae	Bacillales	Bacilli	Bacteria
WP_088380647.1	type III polyketide synthase [Microbacterium sp. AISO3]	Microbacterium sp. AISO3	Microbacteriaceae	Micrococcales	Actinobacteria	Bacteria
WP_089201359.1	type III polyketide synthase [Paenibacillus xerothermodurans]	Paenibacillus xerothermodurans	Paenibacillaceae	Bacillales	Bacilli	Bacteria
WP_108600365.1	type III polyketide synthase [Arthrobacter sp. HMWF013]	Arthrobacter sp. HMWF013	Micrococcaceae	Micrococcales	Actinobacteria	Bacteria
WP_143959304.1	type III polyketide synthase [Litoribacter sp. XAAS-A1]	Litoribacter sp. XAAS-A1	Cyclobacteriaceae	Cytophagales	Cytophagia	Bacteria
WP_114848998.1	type III polyketide synthase [Curtobacterium sp. AG1037]	Curtobacterium sp. AG1037	Microbacteriaceae	Micrococcales	Actinobacteria	Bacteria
WP_152639842.1	type III polyketide synthase [Sphingobium bisphenolivorans]	Sphingobium bisphenolivorans	Sphingomonadaceae	Sphingomonadales	Alphaproteobacteria	Bacteria
WP_150040588.1	type III polyketide synthase [Rhodovastum atsumiense]	Rhodovastum atsumiense	Acetobacteraceae	Rhodospirillales	Alphaproteobacteria	Bacteria
WP_187733871.1	type III polyketide synthase [Hymenobacter qilianensis]	Hymenobacter qilianensis	Hymenobacteraceae	Cytophagales	Cytophagia	Bacteria
WP_050954005.1	type III polyketide synthase [Paenibacillus lactis]	Paenibacillus lactis	Paenibacillaceae	Bacillales	Bacilli	Bacteria
WP_188500535.1	type III polyketide synthase [Pontibacter amylolyticus]	Pontibacter amylolyticus	Hymenobacteraceae	Cytophagales	Cytophagia	Bacteria
WP_113763339.1	type III polyketide synthase [Arthrobacter sp. AQ5-05]	Arthrobacter sp. AQ5-05	Micrococcaceae	Micrococcales	Actinobacteria	Bacteria
WP_128469352.1	type III polyketide synthase [Glutamicibacter sp. HZAU]	Glutamicibacter sp. HZAU	Micrococcaceae	Micrococcales	Actinobacteria	Bacteria
WP_190264046.1	type III polyketide synthase [Glutamicibacter nicotianae]	Glutamicibacter nicotianae	Micrococcaceae	Micrococcales	Actinobacteria	Bacteria
WP_044510194.1	type III polyketide synthase [Hymenobacter sp. DG25B]	Hymenobacter sp. DG25B	Hymenobacteraceae	Cytophagales	Cytophagia	Bacteria
WP_088463757.1	type III polyketide synthase [Hymenobacter amundsenii]	Hymenobacter amundsenii	Hymenobacteraceae	Cytophagales	Cytophagia	Bacteria
WP_094261050.1	type III polyketide synthase [Microbacterium sp. Yaish 1]	Microbacterium sp. Yaish 1	Microbacteriaceae	Micrococcales	Actinobacteria	Bacteria
WP_036477805.1	type III polyketide synthase [Nesterenkonia sp. AN1]	Nesterenkonia sp. AN1	Micrococcaceae	Micrococcales	Actinobacteria	Bacteria
WP_055789211.1	type III polyketide synthase [Rathayibacter sp. Leaf299]	Rathayibacter sp. Leaf299	Microbacteriaceae	Micrococcales	Actinobacteria	Bacteria
WP_127587659.1	type III polyketide synthase [Paenibacillus koleovorans]	Paenibacillus koleovorans	Paenibacillaceae	Bacillales	Bacilli	Bacteria
WP_115867401.1	type III polyketide synthase [Marinoscillum furvescens]	Marinoscillum furvescens	Reichenbachiellaceae	Cytophagales	Cytophagia	Bacteria
WP_144699835.1	type III polyketide synthase [Cohnella sp. G13]	Cohnella sp. G13	Paenibacillaceae	Bacillales	Bacilli	Bacteria
WP_144802320.1	type III polyketide synthase [Curtobacterium sp. BH-2-1-1]	Curtobacterium sp. BH-2-1-1	Microbacteriaceae	Micrococcales	Actinobacteria	Bacteria
WP_188555807.1	type III polyketide synthase [Hymenobacter glacieicola]	Hymenobacter glacieicola	Hymenobacteraceae	Cytophagales	Cytophagia	Bacteria
WP_186637226.1	type III polyketide synthase [Rufibacter sediminis]	Rufibacter sediminis	Hymenobacteraceae	Cytophagales	Cytophagia	Bacteria
WP_053377606.1	type III polyketide synthase [Paenibacillus sp. FJAT-27812]	Paenibacillus sp. FJAT-27812	Paenibacillaceae	Bacillales	Bacilli	Bacteria
WP_113717271.1	type III polyketide synthase [Arthrobacter dokdonellae]	Arthrobacter dokdonellae	Micrococcaceae	Micrococcales	Actinobacteria	Bacteria
WP_058742246.1	type III polyketide synthase [Curtobacterium citreum]	Curtobacterium citreum	Microbacteriaceae	Micrococcales	Actinobacteria	Bacteria
WP_188561414.1	type III polyketide synthase [Hymenobacter frigidus]	Hymenobacter frigidus	Hymenobacteraceae	Cytophagales	Cytophagia	Bacteria
WP_119602676.1	type III polyketide synthase [Paenibacillus nanensis]	Paenibacillus nanensis	Paenibacillaceae	Bacillales	Bacilli	Bacteria
WP_121236012.1	type III polyketide synthase [Hymenobacter sp. YR204]	Hymenobacter sp. YR204	Hymenobacteraceae	Cytophagales	Cytophagia	Bacteria
WP_135554777.1	type III polyketide synthase [Paenibacillus sp. R196]	Paenibacillus sp. R196	Paenibacillaceae	Bacillales	Bacilli	Bacteria
WP_187309681.1	type III polyketide synthase [Hymenobacter sp. BT188]	Hymenobacter sp. BT188	Hymenobacteraceae	Cytophagales	Cytophagia	Bacteria
WP_138431721.1	type III polyketide synthase [Aliifodinibius saliphilus]	Aliifodinibius saliphilus	Balneolaceae	Balneolales	Balneolia	Bacteria
WP_018128552.1	type III polyketide synthase [Balneola vulgaris]	Balneola vulgaris	Balneolaceae	Balneolales	Balneolia	Bacteria
WP_146444864.1	type III polyketide synthase [Botrimarina colliarenosi]	Botrimarina colliarenosi	Lacipirellulaceae	Pirellulales	Planctomycetia	Bacteria
WP_146899125.1	type III polyketide synthase [Frigoribacterium sp. ACAM 257]	Frigoribacterium sp. ACAM 257	Microbacteriaceae	Micrococcales	Actinobacteria	Bacteria
WP_066141982.1	type III polyketide synthase [Glutamicibacter mysorens]	Glutamicibacter mysorens	Micrococcaceae	Micrococcales	Actinobacteria	Bacteria
WP_089356974.1	type III polyketide synthase [Ekhidna lutea]	Ekhidna lutea	Reichenbachiellaceae	Cytophagales	Cytophagia	Bacteria
WP_174778668.1	MULTISPECIES: type III polyketide synthase [Curtobacterium]	Curtobacterium	Microbacteriaceae	Micrococcales	Actinobacteria	Bacteria
WP_152392002.1	type III polyketide synthase [Paenibacillus guangzhouensis]	Paenibacillus guangzhouensis	Paenibacillaceae	Bacillales	Bacilli	Bacteria
WP_123673162.1	type III polyketide synthase [Curtobacterium sp. PhB172]	Curtobacterium sp. PhB172	Microbacteriaceae	Micrococcales	Actinobacteria	Bacteria
WP_123313376.1	type III polyketide synthase [Curtobacterium sp. JUb34]	Curtobacterium sp. JUb34	Microbacteriaceae	Micrococcales	Actinobacteria	Bacteria
WP_196823288.1	type III polyketide synthase [Arthrobacter sp. CAN_A6]	Arthrobacter sp. CAN_A6	Micrococcaceae	Micrococcales	Actinobacteria	Bacteria
WP_024476268.1	MULTISPECIES: type III polyketide synthase [unclassified Arthrobacter]	unclassified Arthrobacter	Micrococcaceae	Micrococcales	Actinobacteria	Bacteria
WP_098073808.1	type III polyketide synthase [Longibacter salinarum]	Longibacter salinarum	Rhodothermaceae	Bacteroidetes Order II. Incertae sedis	NA	Bacteria
WP_003802203.1	type III polyketide synthase [Arthrobacter globiformis]	Arthrobacter globiformis	Micrococcaceae	Micrococcales	Actinobacteria	Bacteria
WP_115568345.1	type III polyketide synthase [Pontibacter diazotrophicus]	Pontibacter diazotrophicus	Hymenobacteraceae	Cytophagales	Cytophagia	Bacteria
WP_138084446.1	type III polyketide synthase [Phragmitibacter flavus]	Phragmitibacter flavus	Verrucomicrobiaceae	Verrucomicrobiales	Verrucomicrobiae	Bacteria
WP_106766891.1	type III polyketide synthase [Paenibacillus sp. Marseille-P3787]	Paenibacillus sp. Marseille-P3787	Paenibacillaceae	Bacillales	Bacilli	Bacteria
WP_020404615.1	type III polyketide synthase [Gracilimonas tropica]	Gracilimonas tropica	Balneolaceae	Balneolales	Balneolia	Bacteria
WP_165269316.1	type III polyketide synthase [Aliifodinibius halophilus]	Aliifodinibius halophilus	Balneolaceae	Balneolales	Balneolia	Bacteria
WP_028608788.1	type III polyketide synthase [Paenibacillus harenae]	Paenibacillus harenae	Paenibacillaceae	Bacillales	Bacilli	Bacteria
WP_171590494.1	type III polyketide synthase [Hymenobacter sp. TS19]	Hymenobacter sp. TS19	Hymenobacteraceae	Cytophagales	Cytophagia	Bacteria
WP_114589044.1	type III polyketide synthase [Microbacterium arborescens]	Microbacterium arborescens	Microbacteriaceae	Micrococcales	Actinobacteria	Bacteria
WP_111085024.1	type III polyketide synthase [Curtobacterium sp. MCJR17_020]	Curtobacterium sp. MCJR17_020	Microbacteriaceae	Micrococcales	Actinobacteria	Bacteria
WP_059069123.1	type III polyketide synthase [Solirubrum puertoriconensis]	Solirubrum puertoriconensis	NA	Cytophagales	Cytophagia	Bacteria
WP_045731388.1	type III polyketide synthase [Pseudarthrobacter chlorophenolicus]	Pseudarthrobacter chlorophenolicus	Micrococcaceae	Micrococcales	Actinobacteria	Bacteria
WP_130451791.1	type III polyketide synthase [Zhihengliuella halotolerans]	Zhihengliuella halotolerans	Micrococcaceae	Micrococcales	Actinobacteria	Bacteria
WP_073111814.1	type III polyketide synthase [Hymenobacter daecheongensis]	Hymenobacter daecheongensis	Hymenobacteraceae	Cytophagales	Cytophagia	Bacteria
WP_133834138.1	type III polyketide synthase [Arthrobacter sp. JUb115]	Arthrobacter sp. JUb115	Micrococcaceae	Micrococcales	Actinobacteria	Bacteria
WP_065852291.1	type III polyketide synthase [Paenibacillus pectinilyticus]	Paenibacillus pectinilyticus	Paenibacillaceae	Bacillales	Bacilli	Bacteria
WP_166073466.1	type III polyketide synthase [Hymenobacter sp. HDW8]	Hymenobacter sp. HDW8	Hymenobacteraceae	Cytophagales	Cytophagia	Bacteria
WP_173205156.1	type III polyketide synthase [Frigoribacterium sp. VKM Ac-2836]	Frigoribacterium sp. VKM Ac-2836	Microbacteriaceae	Micrococcales	Actinobacteria	Bacteria
WP_026260082.1	type III polyketide synthase [Segetibacter koreensis]	Segetibacter koreensis	Chitinophagaceae	Chitinophagales	Chitinophagia	Bacteria
WP_124875603.1	type III polyketide synthase [Larkinella rosea]	Larkinella rosea	Cytophagaceae	Cytophagales	Cytophagia	Bacteria
WP_145455509.1	type III polyketide synthase [Gimesia panareensis]	Gimesia panareensis	Planctomycetaceae	Planctomycetales	Planctomycetia	Bacteria
WP_048641502.1	type III polyketide synthase [Cyclobacterium amurskyense]	Cyclobacterium amurskyense	Cyclobacteriaceae	Cytophagales	Cytophagia	Bacteria
WP_138993612.1	type III polyketide synthase [Larkinella sp. C7]	Larkinella sp. C7	Cytophagaceae	Cytophagales	Cytophagia	Bacteria
WP_111011574.1	MULTISPECIES: type III polyketide synthase [unclassified Curtobacterium]	unclassified Curtobacterium	Microbacteriaceae	Micrococcales	Actinobacteria	Bacteria
WP_149763035.1	type III polyketide synthase [Mesorhizobium albiziae]	Mesorhizobium albiziae	Phyllobacteriaceae	Rhizobiales	Alphaproteobacteria	Bacteria
WP_063607715.1	type III polyketide synthase [Verrucomicrobium spinosum]	Verrucomicrobium spinosum	Verrucomicrobiaceae	Verrucomicrobiales	Verrucomicrobiae	Bacteria
WP_196265651.1	type III polyketide synthase [Pontibacter sp. 172403-2]	Pontibacter sp. 172403-2	Hymenobacteraceae	Cytophagales	Cytophagia	Bacteria
WP_123127605.1	type III polyketide synthase [Rufibacter latericius]	Rufibacter latericius	Hymenobacteraceae	Cytophagales	Cytophagia	Bacteria
WP_150271377.1	type III polyketide synthase [Paenibacillus tepidiphilus]	Paenibacillus tepidiphilus	Paenibacillaceae	Bacillales	Bacilli	Bacteria
WP_185281686.1	type III polyketide synthase [Hymenobacter sp. NBH84]	Hymenobacter sp. NBH84	Hymenobacteraceae	Cytophagales	Cytophagia	Bacteria
WP_072834237.1	type III polyketide synthase [Flavisolibacter ginsengisoli]	Flavisolibacter ginsengisoli	Chitinophagaceae	Chitinophagales	Chitinophagia	Bacteria
WP_180225548.1	type III polyketide synthase [Curtobacterium sp. csp3]	Curtobacterium sp. csp3	Microbacteriaceae	Micrococcales	Actinobacteria	Bacteria
WP_129602913.1	type III polyketide synthase [Spirosoma sordidisoli]	Spirosoma sordidisoli	Cytophagaceae	Cytophagales	Cytophagia	Bacteria
WP_058267352.1	type III polyketide synthase [Pseudarthrobacter enclensis]	Pseudarthrobacter enclensis	Micrococcaceae	Micrococcales	Actinobacteria	Bacteria
WP_155209498.1	type III polyketide synthase [Fulvivirga aurantia]	Fulvivirga aurantia	Fulvivirgaceae	Cytophagales	Cytophagia	Bacteria
WP_105656155.1	type III polyketide synthase [Arthrobacter sp. MYb222]	Arthrobacter sp. MYb222	Micrococcaceae	Micrococcales	Actinobacteria	Bacteria
WP_115565105.1	type III polyketide synthase [Pontibacter diazotrophicus]	Pontibacter diazotrophicus	Hymenobacteraceae	Cytophagales	Cytophagia	Bacteria
WP_068610609.1	type III polyketide synthase [Paenibacillus swuensis]	Paenibacillus swuensis	Paenibacillaceae	Bacillales	Bacilli	Bacteria
